# Supplementary material for: n-Butyl­dichlorido(2-{(1E)-1-[2-(pyridin-2-yl)hydrazin-1-yl­idene]eth­yl}phenolato)tin(IV)
Source: Acta Crystallogr Sect E Struct Rep Online. 2010 Oct 20;66(Pt 11):m1412–3. doi: 10.1107/S1600536810040572 (PMC3009310; doi:10.1107/S1600536810040572)
Supplement: Supplementary file 1 [file e-66-m1412-sup1.cif]

##############################################################################
###                                                                        ###
###        Electronic paper (Acta Crystallographica Section E)             ###
###                                                                        ###
##############################################################################
#                                                                            #
# This CIF contains the data in a paper accepted for publication in Acta     #
# Crystallographica Section E. It conforms to the requirements of Notes      #
# for Authors for Section E, and has been peer reviewed under the auspices   #
# of the IUCr Commission on Journals.                                        #
#                                                                            #
# Full details of the Crystallographic Information File format               #
# are given in the paper "The Crystallographic Information File (CIF):       #
# a New Standard Archive File for Crystallography" by S. R. Hall, F. H.      #
# Allen and I. D. Brown [Acta Cryst. (1991), A47, 655-685].                  #
#                                                                            #
# The current version of the core CIF dictionary is obtainable from          #
# ftp://ftp.iucr.org/pub/cif_core.dic. The current version number is 2.4.    #
#                                                                            #
# Software is freely available for graphical display of the structure(s) in  #
# this CIF.  For information consult the CIF home page http://www.iucr.org/  #
# cif/home.html                                                              #
#                                                                            #
# This file may be used for bona fide research purposes within the           #
# scientific community so long as proper attribution is given to the journal # 
# article from which it was obtained.                                        #
#                                                                            #
##############################################################################
                                             
data_global
_audit_creation_method     SHELXL-97
_journal_date_recd_electronic     2010-10-09
_journal_date_accepted     2010-10-10
_journal_name_full     'Acta Crystallographica, Section E'
_journal_year     2010
_journal_volume     66
_journal_issue     11
_journal_page_first     m1412
_journal_page_last     m1413
_journal_paper_category     QM
_journal_coeditor_code     HB5679
_publ_contact_author_name     ' Edward RT Tiekink '
_publ_contact_author_address
;
Department of Chemistry, University of Malaya,
50603 Kuala Lumpur, Malaysia
;
_publ_contact_author_email
;
edward.tiekink@gmail.com
;
_publ_contact_author_fax     ' +60 3 7967 4193 '
_publ_contact_author_phone     ' +60 3 7967 6775 '
_publ_section_title
;\
<i>n</i>-Butyldichlorido(2-{(1<i>E</i>)-1-[2-(pyridin-2-yl)hydrazin-1-ylidene]\
ethyl}phenolato)tin(IV)
;
loop_
    _publ_author_name
    _publ_author_footnote
    _publ_author_address
    'Md. Abu Affan'
;
Additional correspondence author, e-mail: maaffan@frst.unimas.my.
;
;
Faculty of Resource Science and Technology, Universiti Malaysia Sarawak
94300 Kota Samarahan, Sarawak, Malaysia
;
    'Dayang N. A. Chee' .
;
Faculty of Resource Science and Technology, Universiti Malaysia Sarawak
94300 Kota Samarahan, Sarawak, Malaysia
;
    'Fasihuddin B. Ahmad ' .
;
Faculty of Resource Science and Technology, Universiti Malaysia Sarawak
94300 Kota Samarahan, Sarawak, Malaysia
;
    'Ng, Seik Weng' .
;
Department of Chemistry, University of Malaya,
50603 Kuala Lumpur, Malaysia
;
    'Tiekink, Edward R. T.' .
;
Department of Chemistry, University of Malaya,
50603 Kuala Lumpur, Malaysia
;
_publ_section_synopsis     .
data_I
_audit_creation_method     SHELXL-97
_chemical_name_systematic
;
<i>n</i>-Butyldichlorido(2-{(1<i>E</i>)-1-[2-(pyridin-2-yl)hydrazin-1-
ylidene]ethyl}phenolato)tin(IV)
;
_chemical_name_common     ?
_chemical_formula_moiety     'C17 H21 Cl2 N3 O Sn'
_chemical_formula_sum     'C17 H21 Cl2 N3 O Sn'
_chemical_formula_iupac     '[Sn (C4 H9) (C13 H12 N3 O) Cl2]'
_chemical_formula_weight     472.96
_chemical_melting_point     ?
_symmetry_cell_setting     monoclinic
_symmetry_space_group_name_H-M     'P c'
_symmetry_space_group_name_Hall     'P -2yc'
loop_
    _symmetry_equiv_pos_as_xyz
    'x, y, z'
    'x, -y, z+1/2'
_cell_length_a     8.9566(6)
_cell_length_b     21.0210(13)
_cell_length_c     10.3974(7)
_cell_angle_alpha     90
_cell_angle_beta     110.5670(10)
_cell_angle_gamma     90
_cell_volume     1832.8(2)
_cell_formula_units_Z     4
_cell_measurement_reflns_used     6860
_cell_measurement_theta_min     2.3
_cell_measurement_theta_max     28.2
_cell_measurement_temperature     100(2)
_exptl_crystal_description     prism
_exptl_crystal_colour     orange
_exptl_crystal_size_max     0.25
_exptl_crystal_size_mid     0.15
_exptl_crystal_size_min     0.05
_exptl_crystal_density_diffrn     1.714
_exptl_crystal_density_meas     ?
_exptl_crystal_density_method     'not measured'
_exptl_crystal_F_000     944
_exptl_absorpt_coefficient_mu     1.695
_exptl_absorpt_correction_type     multi-scan
_exptl_absorpt_process_details     '(SADABS; Sheldrick, 1996)'
_exptl_absorpt_correction_T_min     0.677
_exptl_absorpt_correction_T_max     0.920
_exptl_special_details
;
;
_diffrn_ambient_temperature     100(2)
_diffrn_radiation_type     MoK\a
_diffrn_radiation_wavelength     0.71073
_diffrn_radiation_source     'fine-focus sealed tube'
_diffrn_radiation_monochromator     graphite
_diffrn_measurement_device_type     'Bruker SMART APEX CCD'
_diffrn_measurement_method     '\w scans'
_diffrn_detector_area_resol_mean     ?
_diffrn_reflns_number     17203
_diffrn_reflns_av_R_equivalents     0.032
_diffrn_reflns_av_sigmaI/netI     0.050
_diffrn_reflns_theta_min     1.0
_diffrn_reflns_theta_max     27.5
_diffrn_reflns_theta_full     27.5
_diffrn_measured_fraction_theta_max     0.999
_diffrn_measured_fraction_theta_full     0.999
_diffrn_reflns_limit_h_min     -11
_diffrn_reflns_limit_h_max     11
_diffrn_reflns_limit_k_min     -26
_diffrn_reflns_limit_k_max     27
_diffrn_reflns_limit_l_min     -13
_diffrn_reflns_limit_l_max     13
_diffrn_standards_number     0
_diffrn_standards_interval_count     0
_diffrn_standards_interval_time     0
_diffrn_standards_decay_%     0
_refine_special_details
;
Refinement of <i>F</i>^2^ against ALL reflections. The weighted <i>R</i>-factor
<i>wR</i> and goodness of fit <i>S</i> are based on <i>F</i>^2^, conventional
<i>R</i>-factors <i>R</i> are based on <i>F</i>, with <i>F</i> set to zero for
negative <i>F</i>^2^. The threshold expression of <i>F</i>^2^ >
2\s(<i>F</i>^2^) is used only for calculating <i>R</i>-factors(gt) <i>etc</i>.
and is not relevant to the choice of reflections for refinement.
<i>R</i>-factors based on <i>F</i>^2^ are statistically about twice as large
as those based on <i>F</i>, and <i>R</i>- factors based on ALL data will be
even larger.
;
_reflns_number_total     8239
_reflns_number_gt     7357
_reflns_threshold_expression     I>2\s(I)
_refine_ls_structure_factor_coef     Fsqd
_refine_ls_matrix_type     full
_refine_ls_R_factor_all     0.049
_refine_ls_R_factor_gt     0.042
_refine_ls_wR_factor_gt     0.100
_refine_ls_wR_factor_ref     0.108
_refine_ls_goodness_of_fit_ref     1.02
_refine_ls_restrained_S_all     1.02
_refine_ls_number_reflns     8239
_refine_ls_number_parameters     442
_refine_ls_number_restraints     4
_refine_ls_hydrogen_treatment     mixed
_refine_ls_weighting_scheme     calc
_refine_ls_weighting_details
         'calc w=1/[\s^2^(Fo^2^)+(0.0471P)^2^+7.3356P] where P=(Fo^2^+2Fc^2^)/3'
_atom_sites_solution_hydrogens     geom
_atom_sites_solution_primary     direct
_atom_sites_solution_secondary     difmap
_refine_ls_shift/su_max     0.001
_refine_ls_shift/su_mean     0.000
_refine_diff_density_max     2.28
_refine_diff_density_min     -1.21
_refine_ls_extinction_method     none
_refine_ls_extinction_coef     ?
_refine_ls_abs_structure_details     'Flack (1983), 4006 Friedel pairs'
_refine_ls_abs_structure_Flack     0.00(11)
loop_
    _atom_type_symbol
    _atom_type_description
    _atom_type_scat_dispersion_real
    _atom_type_scat_dispersion_imag
    _atom_type_scat_source
    'C' 'C' 0.0033 0.0016
                         'International Tables Vol C Tables 4.2.6.8 and 6.1.1.4'
    'H' 'H' 0.0000 0.0000
                         'International Tables Vol C Tables 4.2.6.8 and 6.1.1.4'
    'N' 'N' 0.0061 0.0033
                         'International Tables Vol C Tables 4.2.6.8 and 6.1.1.4'
    'O' 'O' 0.0106 0.0060
                         'International Tables Vol C Tables 4.2.6.8 and 6.1.1.4'
    'Cl' 'Cl' 0.1484 0.1585
                         'International Tables Vol C Tables 4.2.6.8 and 6.1.1.4'
    'Sn' 'Sn' -0.6537 1.4246
                         'International Tables Vol C Tables 4.2.6.8 and 6.1.1.4'
_computing_data_collection     'APEX2 (Bruker, 2008)'
_computing_cell_refinement     'SAINT (Bruker, 2008)'
_computing_data_reduction     'SAINT (Bruker, 2008)'
_computing_structure_solution     'SHELXS97 (Sheldrick, 2008)'
_computing_structure_refinement     'SHELXL97 (Sheldrick, 2008)'
_computing_molecular_graphics
;
ORTEP-3 (Farrugia, 1997) and DIAMOND (Brandenburg, 2006)
;
_computing_publication_material
                               'PLATON (Spek, 2009) and publCIF (Westrip, 2010)'
loop_
    _atom_site_type_symbol
    _atom_site_label
    _atom_site_fract_x
    _atom_site_fract_y
    _atom_site_fract_z
    _atom_site_U_iso_or_equiv
    _atom_site_adp_type
    _atom_site_calc_flag
    _atom_site_refinement_flags
    _atom_site_occupancy
    _atom_site_disorder_assembly
    _atom_site_disorder_group
    Sn Sn1 0.49996(4) 0.90443(2) 0.50000(3) 0.01474(11) Uani d . 1 . .
    Sn Sn2 0.43258(4) 0.59873(2) 0.81542(4) 0.01729(12) Uani d . 1 . .
    Cl Cl1 0.2560(2) 0.92741(8) 0.30505(18) 0.0234(4) Uani d . 1 . .
    Cl Cl2 0.71385(18) 0.85448(8) 0.70222(17) 0.0170(3) Uani d . 1 . .
    Cl Cl3 0.6382(3) 0.59138(10) 1.0451(2) 0.0429(6) Uani d . 1 . .
    Cl Cl4 0.2538(2) 0.63490(9) 0.58185(19) 0.0263(4) Uani d . 1 . .
    O O1 0.6157(6) 0.8917(2) 0.3683(5) 0.0195(10) Uani d . 1 . .
    O O2 0.2612(7) 0.6248(3) 0.8890(6) 0.0351(14) Uani d . 1 . .
    N N1 0.4371(7) 0.8008(3) 0.4495(7) 0.0174(13) Uani d . 1 . .
    N N2 0.3150(8) 0.7796(3) 0.4922(7) 0.0182(13) Uani d D 1 . .
    H H2N 0.289(9) 0.7402(11) 0.492(8) 0.022 Uiso d D 1 . .
    N N3 0.3350(8) 0.8773(3) 0.6049(6) 0.0177(13) Uani d . 1 . .
    N N4 0.5039(7) 0.7016(3) 0.8490(7) 0.0159(12) Uani d . 1 . .
    N N5 0.6249(8) 0.7180(3) 0.7999(7) 0.0172(13) Uani d D 1 . .
    H H5N 0.607(9) 0.7568(12) 0.773(7) 0.021 Uiso d D 1 . .
    N N6 0.6218(8) 0.6147(3) 0.7280(8) 0.0233(14) Uani d . 1 . .
    C C1 0.9471(7) 1.0332(3) 0.4834(6) 0.0184(13) Uani d . 1 . .
    H H1A 1.0541 1.0145 0.5185 0.028 Uiso calc R 1 . .
    H H1B 0.9545 1.0792 0.4993 0.028 Uiso calc R 1 . .
    H H1C 0.8986 1.0247 0.3847 0.028 Uiso calc R 1 . .
    C C2 0.8449(7) 1.0038(3) 0.5573(6) 0.0138(11) Uani d . 1 . .
    H H2A 0.8947 1.0121 0.6571 0.017 Uiso calc R 1 . .
    H H2B 0.8403 0.9572 0.5433 0.017 Uiso calc R 1 . .
    C C3 0.6756(7) 1.0307(3) 0.5055(6) 0.0146(12) Uani d . 1 . .
    H H3A 0.6813 1.0771 0.5233 0.018 Uiso calc R 1 . .
    H H3B 0.6294 1.0245 0.4048 0.018 Uiso calc R 1 . .
    C C4 0.5633(8) 1.0012(3) 0.5702(7) 0.0170(14) Uani d . 1 . .
    H H4A 0.4652 1.0273 0.5465 0.020 Uiso calc R 1 . .
    H H4B 0.6153 1.0014 0.6714 0.020 Uiso calc R 1 . .
    C C5 0.6916(9) 0.8399(3) 0.3502(7) 0.0185(15) Uani d . 1 . .
    C C6 0.8343(9) 0.8498(4) 0.3249(7) 0.0221(15) Uani d . 1 . .
    H H6 0.8745 0.8918 0.3275 0.027 Uiso calc R 1 . .
    C C7 0.9166(9) 0.7998(4) 0.2965(7) 0.0244(15) Uani d . 1 . .
    H H7 1.0135 0.8077 0.2813 0.029 Uiso calc R 1 . .
    C C8 0.8605(9) 0.7386(4) 0.2896(8) 0.0272(17) Uani d . 1 . .
    H H8 0.9174 0.7045 0.2684 0.033 Uiso calc R 1 . .
    C C9 0.7194(9) 0.7269(3) 0.3140(7) 0.0222(15) Uani d . 1 . .
    H H9 0.6801 0.6847 0.3091 0.027 Uiso calc R 1 . .
    C C10 0.6336(8) 0.7781(3) 0.3465(7) 0.0150(14) Uani d . 1 . .
    C C11 0.4906(9) 0.7603(3) 0.3786(7) 0.0164(15) Uani d . 1 . .
    C C12 0.4144(10) 0.6970(3) 0.3391(8) 0.0225(16) Uani d . 1 . .
    H H12A 0.2983 0.7015 0.3095 0.034 Uiso calc R 1 . .
    H H12B 0.4517 0.6682 0.4181 0.034 Uiso calc R 1 . .
    H H12C 0.4431 0.6795 0.2635 0.034 Uiso calc R 1 . .
    C C13 0.2705(9) 0.8186(4) 0.5790(8) 0.0165(14) Uani d . 1 . .
    C C14 0.1616(10) 0.7971(4) 0.6375(8) 0.0248(17) Uani d . 1 . .
    H H14 0.1227 0.7547 0.6234 0.030 Uiso calc R 1 . .
    C C15 0.1121(9) 0.8383(4) 0.7152(8) 0.0252(17) Uani d . 1 . .
    H H15 0.0328 0.8254 0.7509 0.030 Uiso calc R 1 . .
    C C16 0.1784(10) 0.9006(4) 0.7434(9) 0.0259(18) Uani d . 1 . .
    H H16 0.1478 0.9293 0.8003 0.031 Uiso calc R 1 . .
    C C17 0.2872(9) 0.9172(4) 0.6856(8) 0.0224(16) Uani d . 1 . .
    H H17 0.3320 0.9587 0.7024 0.027 Uiso calc R 1 . .
    C C18 0.0622(13) 0.4490(6) 0.7565(13) 0.069(3) Uani d . 1 . .
    H H18A -0.0502 0.4577 0.7416 0.103 Uiso calc R 1 . .
    H H18B 0.1286 0.4637 0.8482 0.103 Uiso calc R 1 . .
    H H18C 0.0772 0.4031 0.7492 0.103 Uiso calc R 1 . .
    C C19 0.1096(11) 0.4834(4) 0.6495(10) 0.045(2) Uani d . 1 . .
    H H19A 0.0931 0.5296 0.6574 0.054 Uiso calc R 1 . .
    H H19B 0.0384 0.4697 0.5573 0.054 Uiso calc R 1 . .
    C C20 0.2852(11) 0.4721(4) 0.6612(9) 0.042(2) Uani d . 1 . .
    H H20A 0.3035 0.4259 0.6562 0.050 Uiso calc R 1 . .
    H H20B 0.3038 0.4927 0.5825 0.050 Uiso calc R 1 . .
    C C21 0.4014(9) 0.4978(3) 0.7918(9) 0.0265(18) Uani d . 1 . .
    H H21A 0.5068 0.4789 0.8043 0.032 Uiso calc R 1 . .
    H H21B 0.3693 0.4821 0.8680 0.032 Uiso calc R 1 . .
    C C22 0.2329(10) 0.6778(4) 0.9437(8) 0.0244(17) Uani d . 1 . .
    C C23 0.0932(10) 0.6776(4) 0.9770(8) 0.0301(18) Uani d . 1 . .
    H H23 0.0294 0.6403 0.9601 0.036 Uiso calc R 1 . .
    C C24 0.0472(10) 0.7291(5) 1.0322(8) 0.0325(19) Uani d . 1 . .
    H H24 -0.0489 0.7279 1.0515 0.039 Uiso calc R 1 . .
    C C25 0.1403(11) 0.7833(4) 1.0605(8) 0.0345(19) Uani d . 1 . .
    H H25 0.1090 0.8190 1.1012 0.041 Uiso calc R 1 . .
    C C26 0.2780(10) 0.7861(4) 1.0302(7) 0.0266(17) Uani d . 1 . .
    H H26 0.3400 0.8239 1.0503 0.032 Uiso calc R 1 . .
    C C27 0.3303(9) 0.7333(3) 0.9691(8) 0.0188(15) Uani d . 1 . .
    C C28 0.4673(10) 0.7429(4) 0.9257(7) 0.0200(16) Uani d . 1 . .
    C C29 0.5648(9) 0.8019(3) 0.9702(8) 0.0230(16) Uani d . 1 . .
    H H29A 0.6765 0.7925 0.9835 0.034 Uiso calc R 1 . .
    H H29B 0.5572 0.8171 1.0568 0.034 Uiso calc R 1 . .
    H H29C 0.5248 0.8348 0.8996 0.034 Uiso calc R 1 . .
    C C30 0.6775(9) 0.6730(3) 0.7290(8) 0.0186(15) Uani d . 1 . .
    C C31 0.7888(9) 0.6884(3) 0.6693(8) 0.0174(14) Uani d . 1 . .
    H H31 0.8311 0.7302 0.6753 0.021 Uiso calc R 1 . .
    C C32 0.8356(9) 0.6406(4) 0.6005(8) 0.0236(16) Uani d . 1 . .
    H H32 0.9098 0.6496 0.5565 0.028 Uiso calc R 1 . .
    C C33 0.7758(10) 0.5798(4) 0.5953(10) 0.0321(19) Uani d . 1 . .
    H H33 0.8093 0.5467 0.5493 0.039 Uiso calc R 1 . .
    C C34 0.6673(9) 0.5683(4) 0.6575(9) 0.0251(17) Uani d . 1 . .
    H H34 0.6224 0.5269 0.6517 0.030 Uiso calc R 1 . .
loop_
    _atom_site_aniso_label
    _atom_site_aniso_U_11
    _atom_site_aniso_U_22
    _atom_site_aniso_U_33
    _atom_site_aniso_U_12
    _atom_site_aniso_U_13
    _atom_site_aniso_U_23
    Sn1 0.0153(2) 0.0133(2) 0.0172(2) 0.00001(19) 0.00764(19) 0.00070(19)
    Sn2 0.0182(2) 0.0132(2) 0.0207(2) -0.00161(19) 0.0071(2) -0.00055(19)
    Cl1 0.0231(8) 0.0194(8) 0.0223(8) 0.0007(6) 0.0014(7) 0.0046(6)
    Cl2 0.0148(7) 0.0153(7) 0.0211(7) 0.0007(6) 0.0065(6) 0.0025(6)
    Cl3 0.0488(13) 0.0265(10) 0.0326(11) -0.0111(9) -0.0119(9) 0.0101(8)
    Cl4 0.0220(8) 0.0242(9) 0.0278(9) -0.0064(7) 0.0026(7) 0.0074(7)
    O1 0.026(3) 0.013(2) 0.023(2) 0.0013(19) 0.014(2) -0.0039(18)
    O2 0.038(3) 0.024(3) 0.056(4) -0.016(3) 0.033(3) -0.022(3)
    N1 0.012(3) 0.023(3) 0.020(3) -0.002(2) 0.009(2) 0.001(2)
    N2 0.016(3) 0.021(3) 0.021(3) -0.006(2) 0.011(2) 0.003(2)
    N3 0.020(3) 0.020(3) 0.018(3) 0.004(2) 0.012(2) 0.003(2)
    N4 0.013(3) 0.010(3) 0.024(3) 0.001(2) 0.005(2) 0.000(2)
    N5 0.017(3) 0.013(3) 0.024(3) -0.003(2) 0.009(3) 0.002(2)
    N6 0.012(3) 0.022(3) 0.033(4) -0.002(2) 0.003(3) -0.004(3)
    C1 0.012(3) 0.024(3) 0.019(3) -0.007(2) 0.006(2) 0.004(3)
    C2 0.017(3) 0.014(3) 0.011(3) -0.004(2) 0.005(2) 0.002(2)
    C3 0.014(3) 0.010(3) 0.019(3) 0.000(2) 0.004(2) 0.005(2)
    C4 0.015(3) 0.016(3) 0.018(3) 0.001(3) 0.004(3) -0.004(3)
    C5 0.020(3) 0.019(3) 0.016(3) -0.004(3) 0.005(3) 0.000(3)
    C6 0.016(3) 0.033(4) 0.019(3) -0.001(3) 0.008(3) -0.001(3)
    C7 0.019(3) 0.038(4) 0.017(3) 0.004(3) 0.008(3) 0.001(3)
    C8 0.023(4) 0.037(5) 0.029(4) 0.006(3) 0.017(3) -0.003(3)
    C9 0.030(4) 0.016(3) 0.024(4) 0.005(3) 0.014(3) 0.001(3)
    C10 0.014(3) 0.019(3) 0.013(3) 0.003(3) 0.005(3) -0.005(2)
    C11 0.023(4) 0.012(3) 0.014(3) 0.000(3) 0.006(3) 0.000(3)
    C12 0.029(4) 0.019(3) 0.019(3) -0.002(3) 0.007(3) -0.001(3)
    C13 0.010(3) 0.023(4) 0.014(3) -0.001(3) 0.002(3) -0.002(3)
    C14 0.024(4) 0.026(4) 0.024(4) -0.004(3) 0.009(3) 0.008(3)
    C15 0.017(3) 0.034(4) 0.026(4) -0.004(3) 0.009(3) 0.008(3)
    C16 0.021(4) 0.035(5) 0.024(4) 0.006(3) 0.012(3) -0.001(3)
    C17 0.020(4) 0.026(4) 0.019(3) 0.002(3) 0.004(3) 0.004(3)
    C18 0.044(6) 0.076(8) 0.069(7) 0.009(6) -0.002(5) 0.031(6)
    C19 0.042(5) 0.025(4) 0.055(5) -0.002(4) 0.000(4) 0.005(4)
    C20 0.045(5) 0.030(4) 0.043(5) 0.000(4) 0.006(4) 0.001(4)
    C21 0.024(4) 0.014(3) 0.043(5) -0.003(3) 0.015(4) -0.012(3)
    C22 0.027(4) 0.028(4) 0.019(3) -0.002(3) 0.010(3) -0.009(3)
    C23 0.026(4) 0.047(5) 0.017(3) -0.006(4) 0.008(3) -0.006(3)
    C24 0.030(5) 0.045(5) 0.023(4) 0.014(4) 0.009(3) -0.003(4)
    C25 0.041(5) 0.039(5) 0.031(4) 0.016(4) 0.023(4) 0.009(3)
    C26 0.035(4) 0.028(4) 0.021(4) 0.012(3) 0.014(3) 0.000(3)
    C27 0.019(4) 0.017(3) 0.019(3) -0.001(3) 0.005(3) -0.005(3)
    C28 0.026(4) 0.020(4) 0.011(3) -0.001(3) 0.003(3) 0.001(3)
    C29 0.030(4) 0.015(3) 0.024(4) -0.005(3) 0.009(3) -0.003(3)
    C30 0.019(4) 0.016(3) 0.018(3) 0.002(3) 0.003(3) 0.003(3)
    C31 0.014(3) 0.009(3) 0.027(4) 0.001(2) 0.005(3) 0.004(3)
    C32 0.015(3) 0.033(4) 0.026(4) -0.001(3) 0.011(3) 0.000(3)
    C33 0.016(4) 0.037(5) 0.040(5) 0.007(3) 0.005(3) -0.010(4)
    C34 0.019(4) 0.020(4) 0.041(5) 0.002(3) 0.016(3) -0.005(3)
_geom_special_details
;
All s.u.'s (except the s.u. in the dihedral angle between two l.s. planes) are
estimated using the full covariance matrix. The cell s.u.'s are taken into
account individually in the estimation of s.u.'s in distances, angles and
torsion angles; correlations between s.u.'s in cell parameters are only used
when they are defined by crystal symmetry. An approximate (isotropic)
treatment of cell s.u.'s is used for estimating s.u.'s involving l.s. planes.
;
loop_
    _geom_bond_atom_site_label_1
    _geom_bond_atom_site_label_2
    _geom_bond_site_symmetry_2
    _geom_bond_distance
    _geom_bond_publ_flag
    Sn1 Cl1 . 2.4504(17) y
    Sn1 Cl2 . 2.5225(16) y
    Sn1 O1 . 2.004(5) y
    Sn1 N1 . 2.266(6) y
    Sn1 N3 . 2.198(6) y
    Sn1 C4 . 2.169(7) y
    Sn2 Cl3 . 2.456(2) y
    Sn2 Cl4 . 2.5116(18) y
    Sn2 O2 . 2.017(5) y
    Sn2 N4 . 2.248(6) y
    Sn2 N6 . 2.212(7) y
    Sn2 C21 . 2.142(7) y
    O1 C5 . 1.332(9) ?
    O2 C22 . 1.314(9) ?
    N1 C11 . 1.321(9) ?
    N1 N2 . 1.390(8) ?
    N2 C13 . 1.378(10) ?
    N2 H2n . 0.86(3) ?
    N3 C13 . 1.349(10) ?
    N3 C17 . 1.358(10) ?
    N4 C28 . 1.295(10) ?
    N4 N5 . 1.394(8) ?
    N5 C30 . 1.381(10) ?
    N5 H5n . 0.86(3) ?
    N6 C30 . 1.321(10) ?
    N6 C34 . 1.366(10) ?
    C1 C2 . 1.517(8) ?
    C1 H1A . 0.9800 ?
    C1 H1B . 0.9800 ?
    C1 H1C . 0.9800 ?
    C2 C3 . 1.529(8) ?
    C2 H2A . 0.9900 ?
    C2 H2B . 0.9900 ?
    C3 C4 . 1.524(9) ?
    C3 H3A . 0.9900 ?
    C3 H3B . 0.9900 ?
    C4 H4A . 0.9900 ?
    C4 H4B . 0.9900 ?
    C5 C10 . 1.394(10) ?
    C5 C6 . 1.408(10) ?
    C6 C7 . 1.373(10) ?
    C6 H6 . 0.9500 ?
    C7 C8 . 1.374(11) ?
    C7 H7 . 0.9500 ?
    C8 C9 . 1.396(10) ?
    C8 H8 . 0.9500 ?
    C9 C10 . 1.430(9) ?
    C9 H9 . 0.9500 ?
    C10 C11 . 1.481(10) ?
    C11 C12 . 1.486(10) ?
    C12 H12A . 0.9800 ?
    C12 H12B . 0.9800 ?
    C12 H12C . 0.9800 ?
    C13 C14 . 1.394(10) ?
    C14 C15 . 1.359(11) ?
    C14 H14 . 0.9500 ?
    C15 C16 . 1.426(11) ?
    C15 H15 . 0.9500 ?
    C16 C17 . 1.358(11) ?
    C16 H16 . 0.9500 ?
    C17 H17 . 0.9500 ?
    C18 C19 . 1.508(15) ?
    C18 H18A . 0.9800 ?
    C18 H18B . 0.9800 ?
    C18 H18C . 0.9800 ?
    C19 C20 . 1.553(13) ?
    C19 H19A . 0.9900 ?
    C19 H19B . 0.9900 ?
    C20 C21 . 1.492(11) ?
    C20 H20A . 0.9900 ?
    C20 H20B . 0.9900 ?
    C21 H21A . 0.9900 ?
    C21 H21B . 0.9900 ?
    C22 C23 . 1.410(11) ?
    C22 C27 . 1.426(11) ?
    C23 C24 . 1.356(11) ?
    C23 H23 . 0.9500 ?
    C24 C25 . 1.382(13) ?
    C24 H24 . 0.9500 ?
    C25 C26 . 1.378(11) ?
    C25 H25 . 0.9500 ?
    C26 C27 . 1.437(10) ?
    C26 H26 . 0.9500 ?
    C27 C28 . 1.462(11) ?
    C28 C29 . 1.494(10) ?
    C29 H29A . 0.9800 ?
    C29 H29B . 0.9800 ?
    C29 H29C . 0.9800 ?
    C30 C31 . 1.385(11) ?
    C31 C32 . 1.381(10) ?
    C31 H31 . 0.9500 ?
    C32 C33 . 1.379(12) ?
    C32 H32 . 0.9500 ?
    C33 C34 . 1.366(12) ?
    C33 H33 . 0.9500 ?
    C34 H34 . 0.9500 ?
loop_
    _geom_angle_atom_site_label_1
    _geom_angle_atom_site_label_2
    _geom_angle_atom_site_label_3
    _geom_angle_site_symmetry_1
    _geom_angle_site_symmetry_3
    _geom_angle
    _geom_angle_publ_flag
    O1 Sn1 C4 . . 102.6(2) ?
    O1 Sn1 N3 . . 154.6(2) ?
    C4 Sn1 N3 . . 102.6(2) ?
    O1 Sn1 N1 . . 81.9(2) ?
    C4 Sn1 N1 . . 174.0(2) ?
    N3 Sn1 N1 . . 73.1(2) ?
    O1 Sn1 Cl1 . . 89.21(15) ?
    C4 Sn1 Cl1 . . 98.35(19) ?
    N3 Sn1 Cl1 . . 84.38(18) ?
    N1 Sn1 Cl1 . . 85.49(17) ?
    O1 Sn1 Cl2 . . 95.17(15) ?
    C4 Sn1 Cl2 . . 94.46(19) ?
    N3 Sn1 Cl2 . . 85.67(17) ?
    N1 Sn1 Cl2 . . 81.18(17) ?
    Cl1 Sn1 Cl2 . . 165.23(6) ?
    O2 Sn2 C21 . . 103.1(3) ?
    O2 Sn2 N6 . . 155.4(2) ?
    C21 Sn2 N6 . . 101.0(3) ?
    O2 Sn2 N4 . . 83.8(2) ?
    C21 Sn2 N4 . . 171.6(3) ?
    N6 Sn2 N4 . . 72.6(2) ?
    O2 Sn2 Cl3 . . 93.4(2) ?
    C21 Sn2 Cl3 . . 94.1(2) ?
    N6 Sn2 Cl3 . . 89.3(2) ?
    N4 Sn2 Cl3 . . 80.46(17) ?
    O2 Sn2 Cl4 . . 88.4(2) ?
    C21 Sn2 Cl4 . . 100.1(2) ?
    N6 Sn2 Cl4 . . 82.92(19) ?
    N4 Sn2 Cl4 . . 84.77(17) ?
    Cl3 Sn2 Cl4 . . 164.83(6) ?
    C5 O1 Sn1 . . 128.2(4) ?
    C22 O2 Sn2 . . 133.1(5) ?
    C11 N1 N2 . . 116.9(6) ?
    C11 N1 Sn1 . . 129.7(5) ?
    N2 N1 Sn1 . . 113.2(4) ?
    C13 N2 N1 . . 117.4(6) ?
    C13 N2 H2N . . 115(5) ?
    N1 N2 H2N . . 124(5) ?
    C13 N3 C17 . . 118.9(6) ?
    C13 N3 Sn1 . . 117.0(5) ?
    C17 N3 Sn1 . . 124.0(5) ?
    C28 N4 N5 . . 117.2(6) ?
    C28 N4 Sn2 . . 128.3(5) ?
    N5 N4 Sn2 . . 113.3(4) ?
    C30 N5 N4 . . 118.8(6) ?
    C30 N5 H5N . . 123(5) ?
    N4 N5 H5N . . 106(5) ?
    C30 N6 C34 . . 118.9(7) ?
    C30 N6 Sn2 . . 118.7(5) ?
    C34 N6 Sn2 . . 121.8(5) ?
    C2 C1 H1A . . 109.5 ?
    C2 C1 H1B . . 109.5 ?
    H1A C1 H1B . . 109.5 ?
    C2 C1 H1C . . 109.5 ?
    H1A C1 H1C . . 109.5 ?
    H1B C1 H1C . . 109.5 ?
    C1 C2 C3 . . 111.8(5) ?
    C1 C2 H2A . . 109.2 ?
    C3 C2 H2A . . 109.2 ?
    C1 C2 H2B . . 109.2 ?
    C3 C2 H2B . . 109.2 ?
    H2A C2 H2B . . 107.9 ?
    C4 C3 C2 . . 114.9(5) ?
    C4 C3 H3A . . 108.5 ?
    C2 C3 H3A . . 108.5 ?
    C4 C3 H3B . . 108.5 ?
    C2 C3 H3B . . 108.5 ?
    H3A C3 H3B . . 107.5 ?
    C3 C4 Sn1 . . 111.6(4) ?
    C3 C4 H4A . . 109.3 ?
    Sn1 C4 H4A . . 109.3 ?
    C3 C4 H4B . . 109.3 ?
    Sn1 C4 H4B . . 109.3 ?
    H4A C4 H4B . . 108.0 ?
    O1 C5 C10 . . 124.1(6) ?
    O1 C5 C6 . . 116.7(6) ?
    C10 C5 C6 . . 119.1(7) ?
    C7 C6 C5 . . 121.3(7) ?
    C7 C6 H6 . . 119.4 ?
    C5 C6 H6 . . 119.4 ?
    C6 C7 C8 . . 120.9(7) ?
    C6 C7 H7 . . 119.6 ?
    C8 C7 H7 . . 119.6 ?
    C7 C8 C9 . . 119.5(7) ?
    C7 C8 H8 . . 120.2 ?
    C9 C8 H8 . . 120.2 ?
    C8 C9 C10 . . 120.5(7) ?
    C8 C9 H9 . . 119.8 ?
    C10 C9 H9 . . 119.8 ?
    C5 C10 C9 . . 118.8(7) ?
    C5 C10 C11 . . 124.9(6) ?
    C9 C10 C11 . . 116.3(6) ?
    N1 C11 C10 . . 118.4(6) ?
    N1 C11 C12 . . 120.7(7) ?
    C10 C11 C12 . . 120.9(6) ?
    C11 C12 H12A . . 109.5 ?
    C11 C12 H12B . . 109.5 ?
    H12A C12 H12B . . 109.5 ?
    C11 C12 H12C . . 109.5 ?
    H12A C12 H12C . . 109.5 ?
    H12B C12 H12C . . 109.5 ?
    N3 C13 N2 . . 118.2(6) ?
    N3 C13 C14 . . 121.6(7) ?
    N2 C13 C14 . . 120.1(7) ?
    C15 C14 C13 . . 118.6(7) ?
    C15 C14 H14 . . 120.7 ?
    C13 C14 H14 . . 120.7 ?
    C14 C15 C16 . . 120.5(7) ?
    C14 C15 H15 . . 119.7 ?
    C16 C15 H15 . . 119.7 ?
    C17 C16 C15 . . 117.1(7) ?
    C17 C16 H16 . . 121.4 ?
    C15 C16 H16 . . 121.4 ?
    C16 C17 N3 . . 123.1(8) ?
    C16 C17 H17 . . 118.5 ?
    N3 C17 H17 . . 118.5 ?
    C19 C18 H18A . . 109.5 ?
    C19 C18 H18B . . 109.5 ?
    H18A C18 H18B . . 109.5 ?
    C19 C18 H18C . . 109.5 ?
    H18A C18 H18C . . 109.5 ?
    H18B C18 H18C . . 109.5 ?
    C18 C19 C20 . . 114.1(8) ?
    C18 C19 H19A . . 108.7 ?
    C20 C19 H19A . . 108.7 ?
    C18 C19 H19B . . 108.7 ?
    C20 C19 H19B . . 108.7 ?
    H19A C19 H19B . . 107.6 ?
    C21 C20 C19 . . 112.3(8) ?
    C21 C20 H20A . . 109.2 ?
    C19 C20 H20A . . 109.2 ?
    C21 C20 H20B . . 109.2 ?
    C19 C20 H20B . . 109.2 ?
    H20A C20 H20B . . 107.9 ?
    C20 C21 Sn2 . . 119.0(6) ?
    C20 C21 H21A . . 107.6 ?
    Sn2 C21 H21A . . 107.6 ?
    C20 C21 H21B . . 107.6 ?
    Sn2 C21 H21B . . 107.6 ?
    H21A C21 H21B . . 107.0 ?
    O2 C22 C23 . . 115.3(7) ?
    O2 C22 C27 . . 125.1(7) ?
    C23 C22 C27 . . 119.6(7) ?
    C24 C23 C22 . . 122.0(8) ?
    C24 C23 H23 . . 119.0 ?
    C22 C23 H23 . . 119.0 ?
    C23 C24 C25 . . 119.9(8) ?
    C23 C24 H24 . . 120.0 ?
    C25 C24 H24 . . 120.0 ?
    C24 C25 C26 . . 120.5(8) ?
    C24 C25 H25 . . 119.8 ?
    C26 C25 H25 . . 119.7 ?
    C25 C26 C27 . . 121.8(8) ?
    C25 C26 H26 . . 119.1 ?
    C27 C26 H26 . . 119.1 ?
    C22 C27 C26 . . 116.2(7) ?
    C22 C27 C28 . . 125.5(7) ?
    C26 C27 C28 . . 118.0(7) ?
    N4 C28 C27 . . 121.3(7) ?
    N4 C28 C29 . . 120.0(7) ?
    C27 C28 C29 . . 118.7(6) ?
    C28 C29 H29A . . 109.5 ?
    C28 C29 H29B . . 109.5 ?
    H29A C29 H29B . . 109.5 ?
    C28 C29 H29C . . 109.5 ?
    H29A C29 H29C . . 109.5 ?
    H29B C29 H29C . . 109.5 ?
    N6 C30 N5 . . 116.2(7) ?
    N6 C30 C31 . . 122.9(7) ?
    N5 C30 C31 . . 120.9(7) ?
    C32 C31 C30 . . 117.3(7) ?
    C32 C31 H31 . . 121.4 ?
    C30 C31 H31 . . 121.4 ?
    C33 C32 C31 . . 120.7(7) ?
    C33 C32 H32 . . 119.6 ?
    C31 C32 H32 . . 119.6 ?
    C34 C33 C32 . . 118.5(8) ?
    C34 C33 H33 . . 120.8 ?
    C32 C33 H33 . . 120.8 ?
    N6 C34 C33 . . 121.5(8) ?
    N6 C34 H34 . . 119.2 ?
    C33 C34 H34 . . 119.2 ?
loop_
    _geom_torsion_atom_site_label_1
    _geom_torsion_atom_site_label_2
    _geom_torsion_atom_site_label_3
    _geom_torsion_atom_site_label_4
    _geom_torsion_site_symmetry_1
    _geom_torsion_site_symmetry_2
    _geom_torsion_site_symmetry_3
    _geom_torsion_site_symmetry_4
    _geom_torsion
    _geom_torsion_publ_flag
    C4 Sn1 O1 C5 . . . . 140.7(6) ?
    N3 Sn1 O1 C5 . . . . -45.8(9) ?
    N1 Sn1 O1 C5 . . . . -35.4(6) ?
    Cl1 Sn1 O1 C5 . . . . -120.9(6) ?
    Cl2 Sn1 O1 C5 . . . . 44.9(6) ?
    C21 Sn2 O2 C22 . . . . 167.9(8) ?
    N6 Sn2 O2 C22 . . . . -22.9(12) ?
    N4 Sn2 O2 C22 . . . . -7.1(8) ?
    Cl3 Sn2 O2 C22 . . . . 72.9(8) ?
    Cl4 Sn2 O2 C22 . . . . -92.0(8) ?
    O1 Sn1 N1 C11 . . . . 8.3(6) ?
    N3 Sn1 N1 C11 . . . . -176.4(7) ?
    Cl1 Sn1 N1 C11 . . . . 98.1(7) ?
    Cl2 Sn1 N1 C11 . . . . -88.3(7) ?
    O1 Sn1 N1 N2 . . . . -166.3(5) ?
    Cl1 Sn1 N1 N2 . . . . -76.4(5) ?
    Cl2 Sn1 N1 N2 . . . . 97.2(5) ?
    C11 N1 N2 C13 . . . . 172.9(7) ?
    Sn1 N1 N2 C13 . . . . -11.8(8) ?
    C4 Sn1 N3 C13 . . . . 178.6(5) ?
    N1 Sn1 N3 C13 . . . . -5.7(5) ?
    Cl1 Sn1 N3 C13 . . . . 81.3(5) ?
    Cl2 Sn1 N3 C13 . . . . -87.8(5) ?
    O1 Sn1 N3 C17 . . . . -170.4(5) ?
    C4 Sn1 N3 C17 . . . . 3.1(6) ?
    N1 Sn1 N3 C17 . . . . 178.8(6) ?
    Cl1 Sn1 N3 C17 . . . . -94.3(6) ?
    Cl2 Sn1 N3 C17 . . . . 96.7(6) ?
    O2 Sn2 N4 C28 . . . . 18.6(7) ?
    N6 Sn2 N4 C28 . . . . -168.2(7) ?
    Cl3 Sn2 N4 C28 . . . . -75.9(7) ?
    Cl4 Sn2 N4 C28 . . . . 107.6(7) ?
    O2 Sn2 N4 N5 . . . . -174.0(5) ?
    N6 Sn2 N4 N5 . . . . -0.8(5) ?
    Cl3 Sn2 N4 N5 . . . . 91.5(5) ?
    Cl4 Sn2 N4 N5 . . . . -85.0(5) ?
    C28 N4 N5 C30 . . . . 173.8(7) ?
    Sn2 N4 N5 C30 . . . . 4.9(8) ?
    O2 Sn2 N6 C30 . . . . 13.0(11) ?
    C21 Sn2 N6 C30 . . . . -177.8(6) ?
    N4 Sn2 N6 C30 . . . . -3.5(6) ?
    Cl3 Sn2 N6 C30 . . . . -83.7(6) ?
    Cl4 Sn2 N6 C30 . . . . 83.2(6) ?
    O2 Sn2 N6 C34 . . . . -158.4(6) ?
    C21 Sn2 N6 C34 . . . . 10.9(7) ?
    N4 Sn2 N6 C34 . . . . -174.8(7) ?
    Cl3 Sn2 N6 C34 . . . . 105.0(6) ?
    Cl4 Sn2 N6 C34 . . . . -88.1(6) ?
    C1 C2 C3 C4 . . . . 177.2(5) ?
    C2 C3 C4 Sn1 . . . . -71.1(6) ?
    O1 Sn1 C4 C3 . . . . -1.2(5) ?
    N3 Sn1 C4 C3 . . . . -178.3(4) ?
    Cl1 Sn1 C4 C3 . . . . -92.2(4) ?
    Cl2 Sn1 C4 C3 . . . . 95.1(4) ?
    Sn1 O1 C5 C10 . . . . 42.3(10) ?
    Sn1 O1 C5 C6 . . . . -141.8(5) ?
    O1 C5 C6 C7 . . . . -176.0(6) ?
    C10 C5 C6 C7 . . . . 0.1(11) ?
    C5 C6 C7 C8 . . . . 1.1(11) ?
    C6 C7 C8 C9 . . . . -1.0(12) ?
    C7 C8 C9 C10 . . . . -0.2(11) ?
    O1 C5 C10 C9 . . . . 174.5(7) ?
    C6 C5 C10 C9 . . . . -1.3(10) ?
    O1 C5 C10 C11 . . . . -7.8(11) ?
    C6 C5 C10 C11 . . . . 176.4(7) ?
    C8 C9 C10 C5 . . . . 1.4(11) ?
    C8 C9 C10 C11 . . . . -176.5(7) ?
    N2 N1 C11 C10 . . . . -172.5(6) ?
    Sn1 N1 C11 C10 . . . . 13.2(10) ?
    N2 N1 C11 C12 . . . . 4.1(10) ?
    Sn1 N1 C11 C12 . . . . -170.3(5) ?
    C5 C10 C11 N1 . . . . -18.9(11) ?
    C9 C10 C11 N1 . . . . 158.9(7) ?
    C5 C10 C11 C12 . . . . 164.6(7) ?
    C9 C10 C11 C12 . . . . -17.6(10) ?
    C17 N3 C13 N2 . . . . 177.3(7) ?
    Sn1 N3 C13 N2 . . . . 1.5(9) ?
    C17 N3 C13 C14 . . . . -2.7(11) ?
    Sn1 N3 C13 C14 . . . . -178.4(6) ?
    N1 N2 C13 N3 . . . . 7.2(10) ?
    N1 N2 C13 C14 . . . . -172.9(7) ?
    N3 C13 C14 C15 . . . . 4.3(12) ?
    N2 C13 C14 C15 . . . . -175.6(7) ?
    C13 C14 C15 C16 . . . . -4.1(12) ?
    C14 C15 C16 C17 . . . . 2.3(12) ?
    C15 C16 C17 N3 . . . . -0.6(12) ?
    C13 N3 C17 C16 . . . . 0.8(11) ?
    Sn1 N3 C17 C16 . . . . 176.3(6) ?
    C18 C19 C20 C21 . . . . -64.4(11) ?
    C19 C20 C21 Sn2 . . . . -72.9(9) ?
    O2 Sn2 C21 C20 . . . . 86.9(7) ?
    N6 Sn2 C21 C20 . . . . -88.5(7) ?
    Cl3 Sn2 C21 C20 . . . . -178.7(6) ?
    Cl4 Sn2 C21 C20 . . . . -3.9(7) ?
    Sn2 O2 C22 C23 . . . . 177.2(6) ?
    Sn2 O2 C22 C27 . . . . -2.2(13) ?
    O2 C22 C23 C24 . . . . -179.1(8) ?
    C27 C22 C23 C24 . . . . 0.4(12) ?
    C22 C23 C24 C25 . . . . -1.5(13) ?
    C23 C24 C25 C26 . . . . 1.4(12) ?
    C24 C25 C26 C27 . . . . -0.2(12) ?
    O2 C22 C27 C26 . . . . -179.8(7) ?
    C23 C22 C27 C26 . . . . 0.8(11) ?
    O2 C22 C27 C28 . . . . 6.9(13) ?
    C23 C22 C27 C28 . . . . -172.5(8) ?
    C25 C26 C27 C22 . . . . -0.9(11) ?
    C25 C26 C27 C28 . . . . 173.0(7) ?
    N5 N4 C28 C27 . . . . 172.9(7) ?
    Sn2 N4 C28 C27 . . . . -20.1(11) ?
    N5 N4 C28 C29 . . . . -6.5(10) ?
    Sn2 N4 C28 C29 . . . . 160.5(5) ?
    C22 C27 C28 N4 . . . . 5.4(12) ?
    C26 C27 C28 N4 . . . . -167.8(7) ?
    C22 C27 C28 C29 . . . . -175.2(7) ?
    C26 C27 C28 C29 . . . . 11.5(11) ?
    C34 N6 C30 N5 . . . . 178.9(7) ?
    Sn2 N6 C30 N5 . . . . 7.3(9) ?
    C34 N6 C30 C31 . . . . -4.4(12) ?
    Sn2 N6 C30 C31 . . . . -175.9(6) ?
    N4 N5 C30 N6 . . . . -8.1(10) ?
    N4 N5 C30 C31 . . . . 175.1(7) ?
    N6 C30 C31 C32 . . . . 3.2(12) ?
    N5 C30 C31 C32 . . . . 179.8(7) ?
    C30 C31 C32 C33 . . . . -1.5(12) ?
    C31 C32 C33 C34 . . . . 1.1(13) ?
    C30 N6 C34 C33 . . . . 3.9(12) ?
    Sn2 N6 C34 C33 . . . . 175.2(6) ?
    C32 C33 C34 N6 . . . . -2.2(13) ?
loop_
    _geom_hbond_atom_site_label_D
    _geom_hbond_atom_site_label_H
    _geom_hbond_atom_site_label_A
    _geom_hbond_site_symmetry_A
    _geom_hbond_distance_DH
    _geom_hbond_distance_HA
    _geom_hbond_distance_DA
    _geom_hbond_angle_DHA
    N2 H2n Cl4 . 0.86(3) 2.47(4) 3.283(7) 159(7)
    N5 H5n Cl2 . 0.86(3) 2.48(5) 3.235(7) 147(7)
    C15 H15 Cl2 1_455 0.95 2.79 3.538(9) 137
    C17 H17 Cl1 2_575 0.95 2.80 3.540(9) 135
    C34 H34 Cl3 2_564 0.95 2.75 3.534(9) 141
