# Supplementary material for: n-Butyl­dichlorido(2-{(1E)-1-[2-(pyridin-2-yl)hydrazin-1-yl­idene]eth­yl}phenolato)tin(IV)
Source: Acta Crystallogr Sect E Struct Rep Online. 2010 Oct 20;66(Pt 11):m1412–3. doi: 10.1107/S1600536810040572 (PMC3009310; doi:10.1107/S1600536810040572)
Supplement: Supplementary file 2 [file e-66-m1412-Isup2.hkl]

#
# h,k,l, Fc-squared, Fo-squared, sigma(Fo-squared) and status flag
#
data_I
_shelx_title '  Pc 4006 Friedel pairs'
_shelx_refln_list_code          4
_shelx_F_calc_maximum      268.58
_exptl_crystal_F_000       944.00
_reflns_d_resolution_high  0.7697
 
loop_
 _symmetry_equiv_pos_as_xyz
 'x, y, z'
 'x, -y, z+1/2'
 
_cell_length_a     8.9566
_cell_length_b    21.0210
_cell_length_c    10.3974
_cell_angle_alpha  90.000
_cell_angle_beta  110.567
_cell_angle_gamma  90.000
 
_shelx_F_squared_multiplier     1.000
 
loop_
 _refln_index_h
 _refln_index_k
 _refln_index_l
 _refln_F_squared_calc
 _refln_F_squared_meas
 _refln_F_squared_sigma
 _refln_observed_status
   1   1 -13      558.71      621.92    140.39 o
   2   1 -13      104.00      131.41     64.83 o
   3   1 -13       73.80       98.30     62.55 o
   4   1 -13       16.49       52.88     59.77 o
   5   1 -13      144.14       39.52     61.16 o
   6   1 -13       73.77       78.34    105.58 o
   2   2 -13     1156.16     1173.88    112.01 o
   3   2 -13     2816.81     2575.75    142.85 o
   4   2 -13     1484.16     1473.09    123.58 o
   5   2 -13     2572.51     2657.58    163.38 o
   6   2 -13     2782.94     2803.31    280.47 o
   2   3 -13     1771.19     1601.06    174.47 o
   3   3 -13     1758.40     1945.58    193.08 o
   4   3 -13      953.42     1024.46    108.08 o
   5   3 -13       16.57       69.26     60.37 o
   6   3 -13        8.60       53.65     60.20 o
   2   4 -13      793.42      800.04     99.29 o
   3   4 -13      692.56      646.74     72.13 o
   4   4 -13      842.43      716.02     96.17 o
   5   4 -13      871.43      740.41     96.49 o
   6   4 -13      747.90      693.41     95.55 o
   2   5 -13       58.72      149.25     49.42 o
   3   5 -13      175.68      195.49     52.08 o
   4   5 -13      258.23      160.73     69.17 o
   5   5 -13       56.26       20.43     60.23 o
   6   5 -13      234.73      199.91     69.84 o
   3   6 -13      416.34      454.81     64.00 o
   4   6 -13      463.54      473.49    143.42 o
   5   6 -13      489.84      405.94     79.27 o
   3   7 -13      465.38      541.26     69.21 o
   4   7 -13      145.45      211.47     77.85 o
  -1   0 -12      762.31     1032.26    154.08 o
   0   0 -12     1572.77     1717.43    181.14 o
   1   0 -12     2244.16     2339.56    183.47 o
   2   0 -12     1777.92     1722.47    160.82 o
   3   0 -12     2495.06     2481.70    187.50 o
   4   0 -12     3708.87     3594.36    222.86 o
   5   0 -12     2038.46     2287.06    184.55 o
   6   0 -12     3842.30     3708.59    229.68 o
   7   0 -12      992.20      989.76    144.15 o
   8   0 -12      104.53      103.21     86.85 o
  -1   1 -12     1305.85     1293.22    118.30 o
   0   1 -12      396.11      486.29     81.51 o
   1   1 -12      638.61      547.56     80.57 o
   2   1 -12      517.71      419.49     74.96 o
   3   1 -12      226.57      154.24     61.29 o
   4   1 -12      233.30      303.97     70.74 o
   5   1 -12      119.89       96.35     56.94 o
   6   1 -12      882.44      741.00     90.85 o
   7   1 -12      831.22      830.29     96.20 o
   8   1 -12     1170.53     1051.90    108.87 o
  -1   2 -12       53.61       67.57     61.08 o
   0   2 -12      463.11      453.34     80.73 o
   1   2 -12      257.27      256.24     66.31 o
   2   2 -12      842.69      924.55     96.83 o
   3   2 -12      189.16      148.81     60.49 o
   4   2 -12      363.28      386.45     75.83 o
   5   2 -12     1440.31     1376.20    116.39 o
   6   2 -12      275.93      252.17     82.39 o
   7   2 -12      136.82       64.60     55.41 o
   8   2 -12       50.00       40.05     54.29 o
  -1   3 -12       66.73       61.29     66.96 o
   0   3 -12      306.06      105.00     61.98 o
   1   3 -12      208.87      237.43     65.09 o
   2   3 -12       26.08       99.08     57.32 o
   3   3 -12      420.21      519.65     79.01 o
   4   3 -12      296.46      319.11    113.79 o
   5   3 -12       75.35       46.91     61.65 o
   6   3 -12      330.50      268.80     69.33 o
   7   3 -12      239.46      195.65     65.30 o
   8   3 -12      116.67      183.89     64.47 o
  -1   4 -12      868.35      907.90    105.46 o
   0   4 -12      622.69      610.42     88.23 o
   1   4 -12      861.32      871.89     97.74 o
   2   4 -12     1202.60     1336.48    115.66 o
   3   4 -12     2926.92     2814.53    139.37 o
   4   4 -12     2136.97     2054.90     96.59 o
   5   4 -12     2818.64     2681.56    139.29 o
   6   4 -12     1974.97     1775.18    118.67 o
   7   4 -12      457.06      430.18     77.81 o
   8   4 -12       26.18      117.77     61.03 o
   0   5 -12     1280.47     1222.77    112.91 o
   1   5 -12      454.45      457.57     75.55 o
   2   5 -12      563.63      617.88     84.59 o
   3   5 -12      648.62      704.64     68.35 o
   4   5 -12       59.41       15.67     39.04 o
   5   5 -12      927.17      939.30    101.43 o
   6   5 -12      852.60      893.45    110.77 o
   7   5 -12     1122.93     1112.49    139.58 o
   8   5 -12     1492.36     1501.24    140.00 o
   0   6 -12      750.04      792.79     95.99 o
   1   6 -12     1848.38     1971.79    122.11 o
   2   6 -12     2068.16     2125.02    100.23 o
   3   6 -12     2562.87     2582.11    107.82 o
   4   6 -12     3172.78     3347.96    120.40 o
   5   6 -12     2165.14     2149.50    127.05 o
   6   6 -12      969.79      857.44     96.14 o
   7   6 -12      968.67      943.53    100.76 o
   8   6 -12      430.84      322.34     73.14 o
   0   7 -12      243.30      339.72     59.52 o
   1   7 -12      236.37      122.76     69.12 o
   2   7 -12       91.30       49.11     42.81 o
   3   7 -12       34.87       92.89     43.22 o
   4   7 -12      326.11      338.45     55.99 o
   5   7 -12      204.71      179.65     63.18 o
   6   7 -12      136.46      104.76     57.68 o
   7   7 -12      149.61       17.08     53.35 o
   0   8 -12       25.98       47.35     44.98 o
   1   8 -12        9.81        7.71     25.99 o
   2   8 -12      164.71       28.32     42.93 o
   3   8 -12      459.75      419.39     86.93 o
   4   8 -12      125.03       80.93     44.64 o
   5   8 -12      183.88      190.66     62.56 o
   6   8 -12      103.25      130.88     60.64 o
   7   8 -12       16.45       84.35     55.03 o
   1   9 -12      236.72      262.62    124.88 o
   2   9 -12       27.01       -2.47     42.86 o
   3   9 -12       22.99       19.24     46.92 o
   4   9 -12       30.48       76.03     42.91 o
   5   9 -12      501.81      520.41    127.09 o
   6   9 -12      906.49      690.80     86.41 o
   7   9 -12      337.90      326.69    101.19 o
   1  10 -12     1130.90      788.72    370.58 o
   2  10 -12     1237.23     1219.67    104.32 o
   3  10 -12     2658.94     2946.28    117.57 o
   4  10 -12     3637.58     3828.91    132.08 o
   6  10 -12      934.44     1019.03    103.38 o
   2  11 -12      119.35      139.93     63.46 o
   3  11 -12        9.07       93.32     46.77 o
   4  11 -12      338.01      416.47     71.72 o
   5  11 -12      349.62      267.03     69.04 o
   6  11 -12      447.47      408.48     77.34 o
   3  12 -12      858.06      966.03    144.39 o
   4  12 -12      338.23      428.49     78.94 o
   5  12 -12      606.44      577.93     84.98 o
  -2   1 -11      250.27      202.86     65.97 o
  -1   1 -11      115.29       51.30     51.46 o
   0   1 -11      240.88      206.18     58.48 o
   1   1 -11      228.62      269.18     60.87 o
   2   1 -11       20.62       66.96     48.93 o
   3   1 -11     1498.26     1447.27    187.42 o
   4   1 -11     3716.30     3778.18    155.08 o
   5   1 -11     2213.03     2403.92    179.55 o
   6   1 -11     1008.47     1099.86     99.78 o
   7   1 -11     1604.57     1732.08    111.14 o
   8   1 -11      511.01      559.14    103.64 o
   9   1 -11     1522.44     1681.09    127.48 o
  -2   2 -11     2038.26     1947.60    142.72 o
  -1   2 -11     1195.27     1193.49    125.12 o
   0   2 -11     2013.91     2109.46    184.63 o
   1   2 -11     5118.16     5308.96    183.22 o
   2   2 -11     3788.25     3927.37    200.72 o
   3   2 -11     1316.84     1306.12    106.69 o
   4   2 -11     1513.04     1412.66    110.78 o
   5   2 -11     2561.20     2464.65    221.35 o
   6   2 -11     1249.56     1259.52    176.76 o
   7   2 -11       24.51      104.43     52.78 o
   8   2 -11      183.03      280.41     64.60 o
   9   2 -11      192.84      255.91     65.82 o
  -2   3 -11      986.35     1007.29    103.69 o
  -1   3 -11       78.34       95.82     60.72 o
   0   3 -11      228.79      181.26     58.64 o
   1   3 -11      305.06      290.05     62.80 o
   2   3 -11      150.71      165.90     56.77 o
   3   3 -11      963.65      953.44     93.20 o
   4   3 -11     1929.90     1761.86    112.54 o
   5   3 -11     2309.69     2051.52    151.17 o
   6   3 -11     3135.59     2921.94    138.89 o
   7   3 -11     2666.57     2611.20    132.93 o
   8   3 -11     2768.03     3150.06    361.20 o
   9   3 -11     2360.90     2212.15    130.28 o
  -2   4 -11      955.74     1009.01    103.47 o
  -1   4 -11     1582.02     1595.30    114.60 o
   0   4 -11     1762.07     1710.72    110.13 o
   1   4 -11     1444.68     1519.99    103.00 o
   2   4 -11     1327.49     1519.98    109.04 o
   3   4 -11     1864.11     1806.09    183.47 o
   4   4 -11     1508.29     1407.66     81.80 o
   5   4 -11      874.59      956.00     93.03 o
   6   4 -11      187.55      156.16     58.43 o
   7   4 -11       86.93      151.60     56.30 o
   8   4 -11      241.07      183.14     58.62 o
   9   4 -11      241.81      209.84     62.97 o
  -2   5 -11      153.03      239.95    115.23 o
  -1   5 -11      168.63      119.98    124.22 o
   0   5 -11      258.36      279.98     63.52 o
   1   5 -11       37.50       50.84     58.89 o
   2   5 -11        1.76       65.10     49.75 o
   3   5 -11       95.85      128.72     40.92 o
   4   5 -11      135.21      157.71     42.57 o
   5   5 -11      851.28     1031.01     97.96 o
   6   5 -11      120.77      168.55     57.74 o
   7   5 -11      271.08      394.89     96.77 o
   8   5 -11      268.22      162.32     94.37 o
   9   5 -11       93.46      102.44     53.35 o
  -2   6 -11     1451.89     1436.06    120.84 o
  -1   6 -11      910.92      820.88     91.83 o
   0   6 -11      674.86      669.94    110.89 o
   1   6 -11      466.25      437.70     71.42 o
   2   6 -11      889.63      933.20     74.16 o
   3   6 -11      803.23      808.07     70.21 o
   4   6 -11     1146.38     1083.43     76.46 o
   5   6 -11      489.08      488.04     76.11 o
   6   6 -11      234.93      265.74     63.58 o
   7   6 -11       33.65       47.88     46.21 o
   8   6 -11      150.47      223.27     58.66 o
   9   6 -11       83.75      168.28     75.10 o
  -2   7 -11      339.47      392.99    108.41 o
  -1   7 -11      282.12      324.91     56.41 o
   0   7 -11       67.24      111.39     42.41 o
   1   7 -11       45.23       21.70     23.19 o
   2   7 -11      675.08      700.05     67.20 o
   3   7 -11      729.22      766.01     68.92 o
   4   7 -11     1251.97     1347.06     82.59 o
   5   7 -11     3323.19     2857.01    246.74 o
   6   7 -11     2790.33     2350.68    574.48 o
   7   7 -11     2154.49     1888.23    113.99 o
   8   7 -11     2103.44     1941.21    120.12 o
   9   7 -11     1060.34     1048.25    103.54 o
  -2   8 -11     1003.06     1052.45    169.55 o
  -1   8 -11     2540.48     2578.91    139.85 o
   0   8 -11     2871.58     2987.54    114.98 o
   1   8 -11     2832.49     2838.55    184.48 o
   2   8 -11     3681.01     3755.93    124.88 o
   3   8 -11     2204.87     2404.43    101.01 o
   4   8 -11     2734.51     2727.57    105.24 o
   5   8 -11     1154.34     1208.21    103.42 o
   6   8 -11      792.88      711.68     82.45 o
   7   8 -11        8.69       99.50     63.66 o
   8   8 -11      196.63      175.71     61.14 o
  -1   9 -11      652.77      746.84     92.13 o
   0   9 -11      238.54      242.87     52.05 o
   1   9 -11       57.34       10.70     27.26 o
   2   9 -11      121.38      179.56     46.22 o
   3   9 -11      156.43      220.93     48.60 o
   4   9 -11     1656.29     1500.37     84.36 o
   5   9 -11     1525.01     1169.50    212.62 o
   6   9 -11      971.19      668.06     83.02 o
   7   9 -11     1577.09     1395.06    111.06 o
   8   9 -11     2035.82     2001.81    149.04 o
  -1  10 -11        5.84       13.41     51.55 o
   0  10 -11      376.21      424.43     76.35 o
   1  10 -11      405.31      325.85     53.90 o
   2  10 -11       38.77       51.09     39.88 o
   3  10 -11       43.92       58.79     40.53 o
   4  10 -11      401.48      428.53     67.11 o
   5  10 -11      362.49      391.06    115.93 o
   6  10 -11       73.56       -0.57     48.02 o
   7  10 -11       24.91       47.64     74.36 o
   8  10 -11      179.28      189.69     62.59 o
  -1  11 -11      250.88      272.98     70.50 o
   0  11 -11      170.42      105.46     60.18 o
   1  11 -11      154.28      143.03     73.05 o
   2  11 -11       17.48       27.99     38.79 o
   3  11 -11      206.97       61.15     83.59 o
   4  11 -11      455.76      394.86     55.02 o
   5  11 -11     1000.93      749.71     86.47 o
   6  11 -11      536.08      621.43     82.15 o
   7  11 -11      590.44      645.63     84.75 o
   0  12 -11     1511.73     1608.85    130.84 o
   1  12 -11     1115.80     1203.38    112.54 o
   2  12 -11     1425.00     1465.81    119.03 o
   3  12 -11     2693.00     2867.98    111.22 o
   4  12 -11     2499.39     2644.03    106.60 o
   5  12 -11      599.73      511.03     76.86 o
   6  12 -11      145.44       91.82     93.94 o
   7  12 -11      228.58      217.16     63.50 o
   0  13 -11       24.10       51.86     56.45 o
   1  13 -11      299.77      446.18     87.86 o
   2  13 -11      410.06      575.87     82.04 o
   3  13 -11      993.42      966.92    101.16 o
   4  13 -11     1116.78     1065.58     80.66 o
   5  13 -11     1238.70     1164.81    105.17 o
   6  13 -11     1934.55     1698.95    112.26 o
   2  14 -11     1772.89     1838.53    123.59 o
   3  14 -11     1357.09     1369.78    117.56 o
   4  14 -11      594.81      593.20     84.50 o
   5  14 -11      509.80      610.43     82.12 o
   6  14 -11      280.63      404.46     71.57 o
   2  15 -11      138.15      183.88     67.71 o
   3  15 -11       20.20        0.28     53.89 o
   4  15 -11       37.55       40.01     55.95 o
   5  15 -11      213.95       67.00     88.71 o
  -4   0 -10     5785.34     6419.27    321.88 o
  -3   0 -10     3340.87     3411.05    218.13 o
  -2   0 -10      945.53      838.48    126.32 o
  -1   0 -10     1845.93     1790.94    149.97 o
   0   0 -10     4094.56     4423.92    226.74 o
   1   0 -10     3595.11     3562.50    197.58 o
   2   0 -10     2930.69     3031.25    182.38 o
   3   0 -10      624.64      518.84     98.09 o
   4   0 -10      194.33      249.92     82.12 o
   5   0 -10      484.96      674.08    110.58 o
   6   0 -10       54.86      191.07     77.16 o
   7   0 -10     1045.63     1069.01    135.16 o
   8   0 -10     1100.24      771.25    120.81 o
   9   0 -10     2091.41     1887.09    162.45 o
  10   0 -10     2990.37     2810.87    201.61 o
  -4   1 -10      305.29      416.62     83.32 o
  -3   1 -10      322.65      453.37    100.61 o
  -2   1 -10       39.74       25.57     49.08 o
  -1   1 -10      912.97      991.99     91.50 o
   0   1 -10     1434.68     1596.96    100.36 o
   1   1 -10     1305.72     1350.00    230.73 o
   2   1 -10     3078.23     3004.23    148.26 o
   3   1 -10     1195.86     1360.73    153.54 o
   4   1 -10     4477.33     4369.57    250.97 o
   5   1 -10     5034.80     5315.63    177.71 o
   6   1 -10     3129.19     2995.21    134.14 o
   7   1 -10     3706.28     3625.72    148.62 o
   8   1 -10     2282.56     2444.35    125.18 o
   9   1 -10      914.04     1125.92    106.58 o
  10   1 -10      332.72      430.58     73.20 o
  -4   2 -10      414.07      506.75     88.95 o
  -3   2 -10      225.83      356.81     71.44 o
  -2   2 -10      422.91      350.67     66.63 o
  -1   2 -10      883.69      813.56     84.52 o
   0   2 -10      486.13      511.36     68.48 o
   1   2 -10      972.50     1039.13     89.89 o
   2   2 -10      186.71      244.20     78.51 o
   3   2 -10      336.23      294.44     58.73 o
   4   2 -10      609.96      548.97     70.75 o
   5   2 -10       46.73       41.34     46.35 o
   6   2 -10       39.41       57.25     47.24 o
   7   2 -10      151.01       82.08     49.60 o
   8   2 -10      306.28      264.08     67.70 o
   9   2 -10      153.89      180.63     55.65 o
  10   2 -10       73.75      135.33     58.28 o
  -4   3 -10       33.94      101.42     63.45 o
  -3   3 -10       17.97       33.40     52.76 o
  -2   3 -10      139.52      162.97     54.41 o
  -1   3 -10       67.39      132.13     63.24 o
   0   3 -10       35.73       80.32     45.83 o
   1   3 -10      830.83      881.67     84.26 o
   2   3 -10      115.54      104.05     46.76 o
   3   3 -10      403.02      385.03     87.47 o
   4   3 -10      935.15     1075.35     91.76 o
   5   3 -10      936.21      916.11     86.65 o
   6   3 -10      385.09      305.67     60.73 o
   7   3 -10      599.18      639.24     76.03 o
   8   3 -10      350.26      244.05     60.39 o
   9   3 -10       95.41      169.34     54.24 o
  10   3 -10      360.64      197.02     52.96 o
  -4   4 -10     1713.87     1816.57    139.28 o
  -3   4 -10     2009.16     2081.73    182.81 o
  -2   4 -10     1256.96     1315.34    107.70 o
  -1   4 -10      896.05      924.67    166.99 o
   0   4 -10     3276.46     3451.40    139.63 o
   1   4 -10     2750.30     2699.23    123.91 o
   2   4 -10     1606.03     1419.27    104.62 o
   3   4 -10     1096.86     1040.31     91.51 o
   4   4 -10      606.68      577.87     60.74 o
   5   4 -10      698.73      763.70     80.60 o
   6   4 -10       12.85       41.17     45.17 o
   7   4 -10      711.64      668.59     79.72 o
   8   4 -10      562.27      478.96    140.16 o
   9   4 -10     1627.86     1212.32    146.83 o
  10   4 -10     1229.31     1204.32    109.39 o
  -4   5 -10      555.10      633.68    136.71 o
  -3   5 -10      375.55      627.91     87.00 o
  -2   5 -10       19.76       64.34     55.09 o
  -1   5 -10      460.93      553.20     74.09 o
   0   5 -10     1098.86     1309.56    100.11 o
   1   5 -10     2575.60     2627.32    122.85 o
   2   5 -10     2964.21     2780.23    125.34 o
   3   5 -10     3867.07     3718.88    115.32 o
   4   5 -10     2940.98     3055.64    103.29 o
   5   5 -10     4665.94     4460.86    178.19 o
   6   5 -10     6427.97     6327.63    198.66 o
   7   5 -10     3044.62     3354.14    202.16 o
   8   5 -10     2725.79     2846.14    132.06 o
   9   5 -10      815.46      897.40    144.66 o
  10   5 -10       61.65      174.66     61.17 o
  -3   6 -10     2261.21     2532.78    138.13 o
  -2   6 -10     1730.56     1883.73    114.63 o
  -1   6 -10     2527.75     2732.91    129.93 o
   0   6 -10     2866.41     3192.38    157.76 o
   1   6 -10     2492.74     2667.24    152.18 o
   2   6 -10     2475.33     2568.62     98.14 o
   3   6 -10     1253.50     1306.62     76.25 o
   4   6 -10      654.00      738.16     61.59 o
   5   6 -10       20.03       88.16     48.69 o
   6   6 -10      494.81      266.71    150.36 o
   7   6 -10      662.60      735.56     79.95 o
   8   6 -10     1276.22     1303.91    106.62 o
   9   6 -10      611.08      546.28     77.27 o
  -3   7 -10      506.30      498.86     93.05 o
  -2   7 -10       87.03      124.23     54.39 o
  -1   7 -10      455.74      490.41     57.15 o
   0   7 -10      765.17      818.05     68.07 o
   1   7 -10      429.82      399.40     66.63 o
   2   7 -10      400.86      361.85     50.40 o
   3   7 -10     1879.79     1798.09     83.63 o
   4   7 -10     1989.12     1997.96     86.64 o
   5   7 -10     1440.45      894.57    192.19 o
   6   7 -10      742.33      509.55     69.97 o
   7   7 -10      723.62      563.76     74.28 o
   8   7 -10      666.86      661.76     78.14 o
   9   7 -10      445.11      487.13     75.55 o
  -3   8 -10      431.05      452.11     82.96 o
  -2   8 -10      116.31      151.47     72.54 o
  -1   8 -10       98.33       58.52     42.16 o
   0   8 -10      266.43      268.53     47.11 o
   1   8 -10      581.03      632.92     76.54 o
   2   8 -10      278.63      323.11     50.01 o
   3   8 -10      768.31      694.65     63.05 o
   4   8 -10       86.87      148.93     40.84 o
   5   8 -10       52.09       86.42     46.11 o
   6   8 -10       99.93      147.46     53.52 o
   7   8 -10      265.99      354.71     64.58 o
   8   8 -10      165.48      171.95     55.78 o
   9   8 -10      113.51      138.03     57.05 o
  -3   9 -10       63.47       95.80     60.41 o
  -2   9 -10      396.80      287.38     86.38 o
  -1   9 -10      230.08      208.52     58.88 o
   0   9 -10      814.43      619.68     62.76 o
   1   9 -10      697.42      767.44     81.71 o
   2   9 -10     1538.01     1434.15     79.45 o
   3   9 -10     1777.89     1947.28     87.80 o
   4   9 -10     1599.26     1525.99     93.15 o
   5   9 -10     2729.16     2489.03    200.33 o
   6   9 -10     2985.70     2735.64    128.79 o
   7   9 -10     2898.50     2776.12    130.10 o
   8   9 -10      897.43      986.02     92.10 o
   9   9 -10      314.10      255.02     63.68 o
  -3  10 -10     1647.35     1975.44    134.65 o
  -2  10 -10     3461.59     3753.02    170.32 o
  -1  10 -10     2757.73     2895.86    143.19 o
   0  10 -10      710.56      669.11     83.67 o
   1  10 -10     1716.19     1740.54    222.27 o
   2  10 -10     2245.00     2373.55    157.94 o
   3  10 -10      442.52      554.76     68.56 o
   4  10 -10      118.83       92.09     37.98 o
   5  10 -10        5.55       15.83     34.88 o
   6  10 -10       21.28      206.27     84.29 o
   7  10 -10      627.08      523.95     71.78 o
   8  10 -10     1283.49     1100.25     97.80 o
   9  10 -10      828.56      833.25     90.01 o
  -2  11 -10      353.09      429.54     80.38 o
  -1  11 -10      511.04      595.35     82.62 o
   0  11 -10     1587.17     1791.84    180.09 o
   1  11 -10     1895.66     1772.67     87.29 o
   2  11 -10     1387.23     1473.61     97.94 o
   3  11 -10     1772.16     1800.34     86.02 o
   4  11 -10     2572.04     2311.99     94.16 o
   5  11 -10     4338.77     3954.74    122.36 o
   6  11 -10     2828.95     2803.93    129.50 o
   7  11 -10     2058.96     1980.80    114.49 o
   8  11 -10     2745.06     2930.65    171.49 o
  -2  12 -10      638.55      770.24    101.63 o
  -1  12 -10      795.50     1017.71    107.04 o
   0  12 -10      547.66      522.43     78.96 o
   1  12 -10      825.44     1035.68    109.80 o
   2  12 -10      794.42      718.77     65.65 o
   3  12 -10     1172.28     1090.40     76.01 o
   4  12 -10      241.92      270.28     47.53 o
   5  12 -10        1.94       17.81     36.59 o
   6  12 -10       46.90      120.95     53.61 o
   7  12 -10      123.42      136.60     55.35 o
   8  12 -10      617.55      645.87     79.67 o
  -2  13 -10       17.41       88.47    103.06 o
  -1  13 -10      153.43      149.50     86.69 o
   0  13 -10       69.75       63.20     73.51 o
   1  13 -10      231.45       63.56    147.25 o
   2  13 -10      136.98      130.03     53.51 o
   3  13 -10        5.95       18.53     35.89 o
   4  13 -10       49.36       90.23     39.88 o
   5  13 -10       16.06       -2.24     42.54 o
   6  13 -10      217.99      212.20     58.67 o
   7  13 -10       56.97       41.24     49.94 o
   8  13 -10       22.22      117.09     83.51 o
  -1  14 -10     1027.57     1019.12    108.39 o
   0  14 -10      203.30       90.70    197.85 o
   1  14 -10      524.23      479.16     78.96 o
   2  14 -10     1549.72     1557.81    187.19 o
   3  14 -10      657.40      629.79     79.04 o
   4  14 -10      440.75      394.79     55.33 o
   5  14 -10       52.58       68.14     49.30 o
   6  14 -10      304.98      250.84    157.18 o
   7  14 -10      317.69      255.12     88.48 o
  -1  15 -10      172.71      221.15     71.46 o
   0  15 -10     1110.62     1201.56    114.67 o
   1  15 -10     1392.29     1687.39    122.87 o
   2  15 -10     1541.28     1582.16    122.68 o
   3  15 -10     1941.65     2034.28    121.35 o
   4  15 -10     3706.71     3517.51    151.44 o
   5  15 -10     3190.53     3136.05    138.77 o
   6  15 -10     3724.60     3786.89    153.02 o
   7  15 -10     1511.80     1581.96    153.15 o
   0  16 -10     1979.85     2054.37    131.96 o
   1  16 -10     1224.34     1233.58    162.61 o
   2  16 -10     1215.41     1232.07    110.11 o
   3  16 -10     1283.31     1116.09    184.98 o
   4  16 -10      447.36      377.87     70.69 o
   5  16 -10       15.45       41.02     75.68 o
   6  16 -10      376.38      465.57    100.50 o
   1  17 -10     1176.80     1446.36    127.20 o
   2  17 -10      896.48      841.47     96.28 o
   3  17 -10      385.03      552.17     85.09 o
   4  17 -10      812.28      830.90     93.28 o
   2  18 -10       34.47       21.90     55.13 o
   3  18 -10       61.92      118.40     85.88 o
   4  18 -10      276.55      145.78     84.29 o
  -5   1  -9       23.08       28.09     59.15 o
  -4   1  -9      205.92      172.87     63.54 o
  -3   1  -9       41.78       70.54     69.91 o
  -2   1  -9      321.66      345.86     59.76 o
  -1   1  -9     2046.33     2039.24    131.59 o
   0   1  -9     3999.05     4056.08    144.72 o
   1   1  -9     2233.62     2058.32    172.61 o
   2   1  -9     1772.91     1646.61     95.77 o
   3   1  -9     2844.91     3113.47    128.33 o
   4   1  -9     1747.86     1720.20    101.19 o
   5   1  -9     5063.36     5107.41    166.07 o
   6   1  -9     2919.82     2937.59    180.44 o
   7   1  -9     1411.78     1568.59     97.68 o
   8   1  -9      508.14      660.42    105.73 o
   9   1  -9       60.28      137.92     51.02 o
  10   1  -9       82.63      163.72     57.08 o
  -5   2  -9     3936.12     4468.60    188.25 o
  -4   2  -9     2756.78     2787.87    141.76 o
  -3   2  -9     1297.83     1422.46    196.22 o
  -2   2  -9     2258.10     2103.29    111.12 o
  -1   2  -9     2230.55     2147.90    107.95 o
   0   2  -9     1515.93     1686.69    129.96 o
   1   2  -9      873.93      863.00     78.57 o
   2   2  -9      104.91       94.22     44.52 o
   3   2  -9     1029.00      951.85     82.51 o
   4   2  -9      850.27      954.23     83.46 o
   5   2  -9     5456.43     5383.81    130.84 o
   6   2  -9     2887.20     3068.00    127.64 o
   7   2  -9     3109.80     2768.25    131.75 o
   8   2  -9     5104.15     4615.33    164.32 o
   9   2  -9     2194.65     2265.54    118.57 o
  10   2  -9     2778.95     2952.07    202.23 o
  -5   3  -9       70.38       91.01     63.36 o
  -4   3  -9       40.13       45.13     51.67 o
  -3   3  -9      276.48      344.98     65.11 o
  -2   3  -9      798.70      932.64     87.22 o
  -1   3  -9     4490.14     4779.75    160.83 o
   0   3  -9     5228.06     5190.11    166.04 o
   1   3  -9     5502.33     5269.84    176.76 o
   2   3  -9     5205.79     4951.69    160.41 o
   3   3  -9     6210.86     6186.90    184.15 o
   4   3  -9     4583.70     4836.28    160.13 o
   5   3  -9     1352.39     1406.75     67.63 o
   6   3  -9     2001.81     2080.07    107.71 o
   7   3  -9     2997.60     3189.07    133.28 o
   8   3  -9     1128.55     1156.67    336.69 o
   9   3  -9       69.89      234.58     51.18 o
  10   3  -9      319.32      342.29     64.94 o
  -5   4  -9     1403.28     1617.16    133.25 o
  -4   4  -9     1796.31     2038.79    143.73 o
  -3   4  -9     1477.99     1588.38    110.05 o
  -2   4  -9      694.33      569.11     73.24 o
  -1   4  -9     1295.64     1349.15    114.65 o
   0   4  -9     1723.80     1936.16    102.56 o
   1   4  -9      352.40      464.92     61.92 o
   2   4  -9      243.51      166.00     47.69 o
   3   4  -9      504.43      463.10     63.04 o
   4   4  -9      225.79      279.24     41.09 o
   5   4  -9      177.86      250.32     40.67 o
   6   4  -9     2502.05     2404.82    113.56 o
   7   4  -9     2789.85     2608.17    170.52 o
   8   4  -9      912.31      863.69     83.28 o
   9   4  -9     1282.47     1151.28     97.16 o
  10   4  -9      645.94      571.41     79.62 o
  -5   5  -9       23.61      -87.39     71.03 o
  -4   5  -9      686.35      666.37     86.87 o
  -3   5  -9       70.02      106.04     51.18 o
  -2   5  -9     1564.75     1698.62    103.08 o
  -1   5  -9      200.19      226.04     52.97 o
   0   5  -9      364.97      286.97     73.01 o
   1   5  -9       80.39       70.37     40.98 o
   2   5  -9      492.41      458.18     61.54 o
   3   5  -9     1172.72     1292.77     86.68 o
   4   5  -9       85.88       57.53     31.34 o
   5   5  -9      360.48      246.54     39.20 o
   6   5  -9      456.67       82.88    145.47 o
   7   5  -9      541.51      507.02     71.49 o
   8   5  -9       10.63       78.71     47.70 o
   9   5  -9      152.20      114.31     47.75 o
  10   5  -9       71.33       62.84     69.13 o
  -5   6  -9     1524.92     1697.35    198.74 o
  -4   6  -9      724.64      833.98    142.37 o
  -3   6  -9      367.44      390.87     68.88 o
  -2   6  -9      744.31      738.18     80.03 o
  -1   6  -9     1088.36     1169.25     93.85 o
   0   6  -9      308.92      324.28     55.89 o
   1   6  -9      631.64      651.28     70.14 o
   2   6  -9      302.02      476.60     77.50 o
   3   6  -9       22.46       59.01     32.15 o
   4   6  -9      551.93      539.20     50.93 o
   5   6  -9      117.20       96.38     62.33 o
   6   6  -9      376.22      417.08     62.96 o
   7   6  -9     1458.38     1479.15     94.45 o
   8   6  -9     1114.91      995.31     90.42 o
   9   6  -9     1068.23     1131.86     96.88 o
  10   6  -9      184.70      281.63     63.49 o
  -4   7  -9      166.29      184.53     62.91 o
  -3   7  -9      600.96      670.36    120.42 o
  -2   7  -9     2048.68     2294.18    117.97 o
  -1   7  -9     2818.73     2946.35    126.18 o
   0   7  -9     5952.18     6125.61    234.48 o
   2   7  -9     5280.18     5389.40    166.79 o
   3   7  -9     3628.77     3479.56    136.36 o
   4   7  -9     2941.99     3067.75    117.85 o
   5   7  -9     3641.88     3462.96    104.45 o
   6   7  -9     5061.79     5179.28    168.98 o
   7   7  -9     1361.94     1448.19     95.13 o
   8   7  -9      312.69      443.27     67.01 o
   9   7  -9       25.97      180.27     55.10 o
  10   7  -9        0.18        8.30     46.28 o
  -4   8  -9     4082.66     4743.84    192.96 o
  -3   8  -9     3455.31     3608.46    195.87 o
  -2   8  -9      545.48      679.05     64.75 o
  -1   8  -9      745.11      868.43     68.59 o
   0   8  -9     2044.28     2389.12     93.32 o
   1   8  -9      973.39     1191.34     90.64 o
   2   8  -9      297.57      262.09     43.45 o
   3   8  -9      296.19      218.76     45.18 o
   4   8  -9      515.64      406.53     46.37 o
   5   8  -9     1859.04     1835.64     78.73 o
   6   8  -9     4551.18     4263.57    236.12 o
   7   8  -9     3433.06     3457.43    137.92 o
   8   8  -9     2904.62     2889.11    304.82 o
   9   8  -9     2263.69     2165.73    149.08 o
  10   8  -9     2283.66     2332.01    152.64 o
  -4   9  -9      102.96      180.03     68.90 o
  -3   9  -9       27.77       44.46     48.85 o
  -2   9  -9      452.09      569.09     77.89 o
  -1   9  -9     1504.82     1561.19     83.38 o
   0   9  -9     1263.91     1294.94     76.44 o
   1   9  -9     1439.23     1306.59     90.89 o
   2   9  -9     4606.43     4655.42    127.70 o
   3   9  -9     2730.02     3035.16    120.80 o
   4   9  -9     2997.97     2528.41     91.17 o
   5   9  -9     2324.51     2155.46     85.62 o
   6   9  -9     2212.15     2139.32    109.25 o
   7   9  -9     1690.53     1926.85    106.12 o
   8   9  -9      183.13      249.97     56.01 o
   9   9  -9      398.19      293.56     61.23 o
  10   9  -9        9.31       98.10     54.09 o
  -4  10  -9       28.61       82.14     60.22 o
  -3  10  -9      131.83      266.07     92.97 o
  -2  10  -9      380.62      377.67     70.27 o
  -1  10  -9      355.65      327.97     94.10 o
   0  10  -9       52.23      100.02     37.35 o
   1  10  -9       68.75       66.80     32.75 o
   2  10  -9      382.07      299.89     79.56 o
   3  10  -9      224.08      209.91     40.74 o
   4  10  -9        1.28       34.73     31.80 o
   5  10  -9       33.75       73.35     35.15 o
   6  10  -9      192.73      226.41     53.18 o
   7  10  -9       75.43       77.23     44.52 o
   8  10  -9       20.41       55.20     44.82 o
   9  10  -9      186.80      162.18     55.38 o
  -4  11  -9       10.87       17.80     78.01 o
  -3  11  -9       90.02       61.08     57.47 o
  -2  11  -9        2.23      -18.28     42.82 o
  -1  11  -9      318.28      417.53     72.22 o
   0  11  -9      435.90      504.96     72.65 o
   1  11  -9     1623.05     1611.54    185.93 o
   2  11  -9     1201.35     1097.52     72.48 o
   3  11  -9      121.49       87.64     35.17 o
   4  11  -9       12.96       21.85     31.99 o
   5  11  -9     1768.64     1755.49     80.13 o
   6  11  -9     1655.59     1768.94    101.57 o
   7  11  -9      381.33      422.39     63.33 o
   8  11  -9       48.26      107.88     48.98 o
   9  11  -9       59.46      146.56     80.96 o
  -3  12  -9     3548.61     4018.09    335.26 o
  -2  12  -9     1083.84     1384.09    122.98 o
  -1  12  -9      777.64      898.89     95.03 o
   0  12  -9      637.74      769.65     83.94 o
   1  12  -9      478.91      419.02     70.95 o
   2  12  -9      270.87      290.11     46.19 o
   3  12  -9      234.21      145.63     40.10 o
   4  12  -9     1511.50     1428.10     93.08 o
   5  12  -9      885.94      929.47     67.03 o
   6  12  -9     1818.54     1756.92    108.17 o
   7  12  -9     1974.28     2002.94    108.41 o
   8  12  -9     2251.26     2195.18    123.76 o
   9  12  -9     2530.70     2299.62    182.61 o
  -3  13  -9      384.28      427.24     84.34 o
  -2  13  -9     1238.54     1458.96    124.38 o
  -1  13  -9     2853.05     2968.25    172.88 o
   1  13  -9     4754.14     4761.43    174.08 o
   2  13  -9     4702.70     4734.06    132.07 o
   3  13  -9     4339.73     4394.53    141.12 o
   4  13  -9     3865.75     3833.20    116.66 o
   5  13  -9     3428.89     3250.17    107.68 o
   6  13  -9     2316.74     2568.86    128.57 o
   7  13  -9     1198.45     1284.15    141.52 o
   8  13  -9      403.56      490.77    105.38 o
  -3  14  -9     2038.72     2155.10    140.04 o
  -2  14  -9     1681.28     1746.62    137.11 o
  -1  14  -9      440.08      506.21     79.30 o
   0  14  -9       68.36      179.16     65.33 o
   1  14  -9      373.89      332.90     66.18 o
   2  14  -9      604.13      589.25    181.76 o
   3  14  -9      336.56      294.71     47.44 o
   4  14  -9      569.61      609.04     58.15 o
   5  14  -9     1435.90     1612.04     80.67 o
   6  14  -9      584.76      546.93     67.88 o
   7  14  -9      598.04      648.11    108.25 o
   8  14  -9     1520.79     1329.40    148.73 o
  -2  15  -9      226.41      295.35     73.71 o
  -1  15  -9      517.52      366.07    317.50 o
   0  15  -9      499.52      556.45     79.27 o
   1  15  -9       21.35        2.40     45.15 o
   2  15  -9       56.94        4.09     52.11 o
   3  15  -9      962.60      915.44     88.72 o
   4  15  -9      627.41      663.25     59.50 o
   5  15  -9      349.70      346.54     48.72 o
   6  15  -9       38.58       44.74     60.87 o
   7  15  -9       26.79       13.88     61.57 o
   8  15  -9      111.53      214.95     87.62 o
  -2  16  -9      595.82      416.49    260.39 o
  -1  16  -9       88.90      113.74     60.03 o
   0  16  -9       94.64       88.75     52.93 o
   1  16  -9      174.20      204.50     60.01 o
   2  16  -9      287.15      273.58     61.63 o
   3  16  -9      411.29      249.20     60.76 o
   4  16  -9      278.41      183.74     55.41 o
   5  16  -9      164.98      256.07     72.93 o
   6  16  -9      369.44      528.61     98.71 o
   7  16  -9      218.06      176.72     79.79 o
  -1  17  -9     1628.49     1783.82    133.18 o
   0  17  -9     1825.65     1755.58    125.66 o
   1  17  -9     1595.19     1531.08    113.69 o
   2  17  -9     1432.01     1308.50    108.82 o
   3  17  -9     1397.81     1358.05    109.43 o
   4  17  -9     1654.60     1461.59    105.66 o
   5  17  -9     1733.07     1930.98    163.15 o
   6  17  -9     1385.07     1607.24    147.41 o
   7  17  -9      326.20      384.23     95.22 o
  -1  18  -9      445.00      367.47     80.03 o
   0  18  -9      315.30      343.27     76.37 o
   1  18  -9      271.02      368.77     79.83 o
   2  18  -9      136.19       46.54     46.75 o
   3  18  -9       12.29      -26.04     46.96 o
   4  18  -9     1040.67      992.40    137.72 o
   5  18  -9     1988.10     2080.80    171.45 o
   0  19  -9     1804.73     2052.80    369.80 o
   1  19  -9     1990.04     2182.80    221.46 o
   2  19  -9     1695.26     1877.32    188.04 o
   3  19  -9     2378.88     2376.24    186.80 o
   4  19  -9     2987.74     3026.13    206.50 o
   5  19  -9     2397.47     2156.17    180.21 o
   2  20  -9      174.81       11.17     43.35 o
   3  20  -9      377.25      277.68     97.47 o
   4  20  -9      394.64      328.71    100.81 o
  -6   0  -8     5028.52     5115.45    279.23 o
  -5   0  -8     3545.17     3828.47    227.67 o
  -4   0  -8      757.78      808.00    121.82 o
  -3   0  -8      673.93      707.74    109.34 o
  -2   0  -8     2981.39     2869.26    172.69 o
  -1   0  -8       11.92       22.18     51.80 o
   0   0  -8     2095.75     1939.13    137.87 o
   1   0  -8     1338.30     1450.06    120.35 o
   2   0  -8     4125.71     4334.90    203.09 o
   3   0  -8     3210.29     3203.08    174.01 o
   4   0  -8     4754.44     4782.41    216.66 o
   5   0  -8     7587.73     7300.16    279.08 o
   6   0  -8    10997.08    10814.81    368.41 o
   7   0  -8    10037.26     9767.35    348.94 o
   8   0  -8     6907.32     6876.85    284.35 o
   9   0  -8     2661.95     2744.26    179.36 o
  10   0  -8     2122.69     2214.79    170.52 o
  -6   1  -8      772.59     1123.69    112.08 o
  -5   1  -8      535.71      659.77     84.73 o
  -4   1  -8      649.49      708.92     81.62 o
  -3   1  -8      858.45      869.76     83.83 o
  -2   1  -8     5616.15     5837.23    179.32 o
  -1   1  -8     7351.46     7285.98    198.51 o
   0   1  -8     4462.44     4022.62    137.73 o
   1   1  -8     4177.72     4019.98    136.94 o
   2   1  -8     4088.17     4025.46    137.52 o
   3   1  -8     4958.21     5163.24    158.95 o
   4   1  -8     4394.31     4792.88    239.49 o
   5   1  -8      275.81      298.13     54.10 o
   6   1  -8      559.04      563.61     93.67 o
   7   1  -8      904.68      977.58     83.67 o
   8   1  -8       93.18      251.89     53.36 o
   9   1  -8      635.80      625.23    105.15 o
  10   1  -8      949.94      726.43    116.24 o
  11   1  -8     1658.63     1632.24    116.65 o
  -6   2  -8      179.68      193.44     68.22 o
  -5   2  -8      740.86      950.32     98.26 o
  -4   2  -8      162.15      188.03     72.23 o
  -3   2  -8      217.93      259.75     55.40 o
  -2   2  -8        0.41       20.45     38.15 o
  -1   2  -8      969.82     1149.53     86.14 o
   0   2  -8      426.14      494.00     78.67 o
   1   2  -8       77.97       85.44     38.82 o
   2   2  -8     1205.31     1458.39     87.98 o
   3   2  -8      262.37      208.39     48.20 o
   4   2  -8      204.76      282.74     52.05 o
   5   2  -8      219.19      233.56     35.05 o
   6   2  -8      517.92      461.31     59.90 o
   7   2  -8     1991.75     2002.65    101.14 o
   8   2  -8      466.89      388.98     64.48 o
   9   2  -8      517.81      343.22    192.54 o
  10   2  -8      448.26      512.41     77.66 o
  11   2  -8       58.84       42.24     49.76 o
  -6   3  -8      161.91      245.39     68.72 o
  -5   3  -8      169.45       34.19     50.23 o
  -4   3  -8       74.62      -30.48     40.03 o
  -3   3  -8      172.20      181.28     92.63 o
  -2   3  -8      385.07      470.81     63.58 o
  -1   3  -8     2342.86     2143.88    103.25 o
   0   3  -8      687.65      610.56     66.18 o
   1   3  -8      266.77      263.15     50.06 o
   2   3  -8      313.28      354.87     53.54 o
   3   3  -8     1001.40      942.81     76.63 o
   4   3  -8       56.76       65.97     41.21 o
   5   3  -8      444.16      489.78     44.53 o
   6   3  -8       28.77       88.39     42.11 o
   7   3  -8      625.57      313.10    218.87 o
   8   3  -8      333.75      279.61     70.02 o
   9   3  -8       40.48       39.19     43.57 o
  10   3  -8       81.81      198.40     55.00 o
  11   3  -8       48.51       99.49     69.48 o
  -6   4  -8     1868.36     2087.85    186.57 o
  -5   4  -8      357.81      271.52     66.23 o
  -4   4  -8      549.40      540.65    130.70 o
  -3   4  -8      679.27      542.92     71.23 o
  -2   4  -8     1346.19     1416.28     88.92 o
  -1   4  -8      399.88      321.24     54.67 o
   0   4  -8     1424.08     1530.98    148.96 o
   1   4  -8      264.55      331.36     52.74 o
   2   4  -8     1067.64     1019.82     80.17 o
   3   4  -8     3816.19     4201.50    185.83 o
   4   4  -8     2321.18     2161.46     79.34 o
   5   4  -8     4228.72     4203.38    108.74 o
   7   4  -8     3237.05     3016.73    122.25 o
   8   4  -8     3914.32     3959.84    146.42 o
   9   4  -8     2134.03     2403.54    119.41 o
  10   4  -8      846.84     1103.22    116.90 o
  11   4  -8      673.44      658.93     86.07 o
  -6   5  -8     1013.07     1430.75    177.42 o
  -5   5  -8     1143.07     1281.33    110.76 o
  -4   5  -8      450.46      572.35     76.51 o
  -3   5  -8     2881.83     3024.65    149.46 o
  -2   5  -8     6728.77     7060.64    199.65 o
  -1   5  -8     7263.09     7132.03    197.43 o
   0   5  -8     7642.10     7253.71    213.98 o
   1   5  -8     6999.44     7013.73    190.16 o
   2   5  -8     8178.75     8718.07    219.74 o
   3   5  -8     6609.42     7168.39    155.53 o
   4   5  -8     3282.73     3233.29     96.81 o
   5   5  -8      296.48      294.76     44.84 o
   6   5  -8       24.44       39.09     38.52 o
   7   5  -8       82.55      236.85     51.11 o
   8   5  -8       75.81      142.22     48.07 o
   9   5  -8      670.40      856.98     82.79 o
  10   5  -8     1349.52     1308.58    104.20 o
  -6   6  -8     1559.75     1633.24    147.14 o
  -5   6  -8     3767.54     4101.34    246.98 o
  -4   6  -8     2181.27     2317.23    120.68 o
  -3   6  -8      639.45      745.25     78.19 o
  -2   6  -8       14.88       39.92     61.80 o
  -1   6  -8      443.16      607.73     65.56 o
   0   6  -8      828.62     1031.83     78.90 o
   1   6  -8      790.81      861.32     73.17 o
   2   6  -8     3104.03     3093.82     97.61 o
   3   6  -8     4091.18     4144.92    112.02 o
   4   6  -8     2576.31     2373.68    148.50 o
   5   6  -8     1462.61     1429.50     66.01 o
   6   6  -8     6865.64     6745.44    189.27 o
   7   6  -8     6951.44     6776.76    194.31 o
   8   6  -8     2260.62     2062.20    107.94 o
   9   6  -8     2207.81     2281.08    116.25 o
  10   6  -8     1471.40     1536.04    189.32 o
  -5   7  -8      282.41      308.73     69.53 o
  -4   7  -8       39.26      114.22     75.91 o
  -3   7  -8     1801.81     2135.08    109.60 o
  -2   7  -8     1579.02     1534.00     93.38 o
  -1   7  -8     2768.40     2547.74    200.64 o
   0   7  -8     1896.43     2064.83     82.68 o
   1   7  -8     2040.73     1862.59     96.85 o
   2   7  -8      439.78      456.55     54.20 o
   3   7  -8     1073.82      936.84     72.81 o
   4   7  -8      768.13      776.76     55.86 o
   5   7  -8     1859.79     1780.79     72.23 o
   6   7  -8     1457.31     1270.22     86.77 o
   7   7  -8        3.57       50.25     38.43 o
   8   7  -8      190.19      205.61     60.48 o
   9   7  -8      272.27      305.56     57.25 o
  10   7  -8      408.25      480.81     71.21 o
  -5   8  -8        7.00      -21.90     59.94 o
  -4   8  -8       95.15      100.42     53.73 o
  -3   8  -8      971.58     1050.65     96.41 o
  -2   8  -8      556.62      678.82     60.90 o
  -1   8  -8      182.61      228.69     40.37 o
   0   8  -8       85.23       75.52     32.72 o
   1   8  -8      196.68      202.32     45.92 o
   2   8  -8      493.63      454.84     47.12 o
   3   8  -8      436.16      335.42     41.84 o
   4   8  -8      391.59      492.52     47.49 o
   5   8  -8       20.21       69.88     29.97 o
   6   8  -8       91.18      141.11     44.85 o
   7   8  -8      628.07      667.35     71.37 o
   8   8  -8      483.52      457.12     64.34 o
   9   8  -8      243.30      241.16     60.02 o
  10   8  -8      114.52       99.20     51.45 o
  -5   9  -8      380.84      468.52     82.34 o
  -4   9  -8      780.10      907.26    134.38 o
  -3   9  -8      702.23      742.29     85.72 o
  -2   9  -8     1464.00     1575.05     81.17 o
  -1   9  -8     3685.86     3711.72    113.86 o
   0   9  -8     6533.10     6586.87    354.71 o
   2   9  -8      826.11      901.63     74.25 o
   3   9  -8     1219.81     1154.30     67.81 o
   4   9  -8     1763.73     1756.91     73.54 o
   5   9  -8     2118.92     2192.20     82.55 o
   6   9  -8      399.04      457.39     58.96 o
   7   9  -8       13.59       12.99     38.77 o
   8   9  -8       99.24      113.21     45.83 o
   9   9  -8      374.52      394.96     96.11 o
  10   9  -8      515.20      557.10     77.39 o
  -5  10  -8     2662.52     2978.62    154.05 o
  -4  10  -8     2127.72     2207.66    128.64 o
  -3  10  -8      410.18      537.20     77.74 o
  -2  10  -8       52.73       76.86     46.14 o
  -1  10  -8       50.61      105.44     35.42 o
   0  10  -8      101.47      248.91     50.17 o
   1  10  -8      941.89      847.17    228.05 o
   2  10  -8     4317.28     3959.02    120.90 o
   3  10  -8     3479.25     3175.05    154.07 o
   4  10  -8     3858.61     3618.54    104.65 o
   5  10  -8     5374.75     5122.60    127.27 o
   6  10  -8     6186.14     6054.45    178.42 o
   7  10  -8     5157.42     4908.78    265.78 o
   8  10  -8     4032.62     3792.48    146.32 o
   9  10  -8     3381.80     3314.01    139.61 o
  10  10  -8     2792.13     2721.85    199.44 o
  -5  11  -8       60.54      170.00    105.92 o
  -4  11  -8     1421.65     1597.28    127.55 o
  -3  11  -8     3943.55     4333.89    174.28 o
  -2  11  -8     2757.66     3062.84    141.57 o
  -1  11  -8     2504.92     2691.04    128.66 o
   0  11  -8     3416.09     3402.97    129.28 o
   1  11  -8     5267.57     5350.41    134.12 o
   2  11  -8     3683.75     3687.43    109.57 o
   3  11  -8     2799.28     2871.83     94.27 o
   4  11  -8     2004.88     2046.82     80.09 o
   5  11  -8      900.05      896.81     60.04 o
   6  11  -8      519.79      479.99     60.92 o
   7  11  -8       26.75       84.87     43.05 o
   8  11  -8      182.17      143.11     58.12 o
   9  11  -8      539.83      510.62    106.47 o
  10  11  -8     1451.32     1313.27    157.03 o
  -4  12  -8      336.80      338.41     75.70 o
  -3  12  -8       79.17       66.34     85.34 o
  -2  12  -8      548.11      493.01     75.38 o
  -1  12  -8      449.47      492.49     71.44 o
   0  12  -8      244.90       22.04     40.09 o
   1  12  -8       43.70       20.16     30.49 o
   2  12  -8      472.95      499.28     49.45 o
   3  12  -8     1153.76     1092.88     64.86 o
   4  12  -8      665.96      719.20     59.31 o
   5  12  -8     1007.08      948.99     63.73 o
   6  12  -8     1102.26     1261.64     85.94 o
   7  12  -8     1467.62     1464.15     92.52 o
   8  12  -8      792.27      603.13    104.30 o
   9  12  -8      917.89      789.31    122.91 o
  -4  13  -8      426.93      541.39     87.76 o
  -3  13  -8       94.38       53.00     53.13 o
  -2  13  -8      895.64     1102.22    104.10 o
  -1  13  -8      283.58      292.23     62.65 o
   0  13  -8      607.80      815.35     85.76 o
   1  13  -8      429.42      464.94     66.68 o
   2  13  -8      110.71       80.28     33.50 o
   3  13  -8      337.94      451.59     59.47 o
   4  13  -8      442.66      566.98     52.46 o
   5  13  -8      322.97      279.17     43.08 o
   6  13  -8       47.45       74.31     42.67 o
   7  13  -8      544.26      566.59     84.48 o
   8  13  -8       61.94       53.82     67.31 o
   9  13  -8      162.10      125.93     78.71 o
  -4  14  -8      685.50      858.94    106.13 o
  -3  14  -8      835.55      904.50    102.35 o
  -2  14  -8      329.07      300.68     66.18 o
  -1  14  -8      340.59      330.65     68.55 o
   0  14  -8      530.49      449.81     69.37 o
   1  14  -8      394.68      311.45     59.14 o
   2  14  -8     1661.14     1415.64     97.32 o
   3  14  -8      646.87      682.44     59.48 o
   4  14  -8     1012.50      943.77     65.71 o
   5  14  -8     1799.63     1722.72     78.07 o
   6  14  -8     1772.02     1647.44    101.70 o
   7  14  -8     1026.03      804.74    114.69 o
   8  14  -8     1002.59     1073.51    136.86 o
  -4  15  -8     1642.78     1952.33    195.60 o
  -3  15  -8     2366.90     2771.24    186.34 o
  -1  15  -8     3442.52     3486.24    154.58 o
   0  15  -8     8227.91     8553.67    247.39 o
   1  15  -8     6076.77     6110.74    196.27 o
   2  15  -8     3038.14     3167.17    186.76 o
   3  15  -8      826.43      862.19     81.60 o
   4  15  -8     1904.67     1928.35    131.03 o
   5  15  -8     1982.14     2035.89    105.90 o
   6  15  -8      439.56      443.86     89.48 o
   7  15  -8       24.91       80.72     66.07 o
   8  15  -8      252.53      275.12     85.45 o
  -3  16  -8      672.22      530.41     86.11 o
  -2  16  -8       49.59       89.66     54.20 o
  -1  16  -8      140.62      152.98     58.66 o
   0  16  -8      143.84      114.06     53.29 o
   1  16  -8       29.99       32.15     62.85 o
   2  16  -8      450.74      421.18     67.11 o
   3  16  -8     4007.94     3508.09    141.52 o
   4  16  -8     4215.51     4434.81    165.68 o
   5  16  -8     2083.31     1992.44    106.00 o
   6  16  -8     2324.75     2595.84    167.73 o
   7  16  -8     2420.66     2405.24    171.60 o
   8  16  -8     2198.02     2290.24    177.73 o
  -3  17  -8      422.49      558.47    131.59 o
  -2  17  -8     1814.30     1906.51    126.43 o
  -1  17  -8     1936.34     2141.45    128.54 o
   0  17  -8      997.01      988.41    191.38 o
   1  17  -8      259.86      400.46     68.63 o
   2  17  -8      387.51      319.05    105.54 o
   3  17  -8      949.02      922.16     85.30 o
   4  17  -8      547.37      554.36    104.45 o
   5  17  -8      110.84      195.22     51.35 o
   6  17  -8      218.91      249.38     78.09 o
   7  17  -8      274.00      301.57     90.80 o
  -2  18  -8       48.39       46.07     56.89 o
  -1  18  -8       23.68      -38.34     47.49 o
   0  18  -8        2.13      -23.78     55.71 o
   1  18  -8       96.79       35.81     48.44 o
   2  18  -8      909.08      907.33    127.95 o
   3  18  -8      404.42      420.83     96.70 o
   4  18  -8       96.38      103.68     68.32 o
   5  18  -8        1.31       27.92     62.50 o
   6  18  -8       55.90       10.86     61.49 o
   7  18  -8       53.39       77.08     72.74 o
  -2  19  -8      449.58      504.57     87.86 o
  -1  19  -8      867.27      856.18    143.03 o
   0  19  -8      748.61      792.95     93.63 o
   1  19  -8     1419.67     1280.26    110.51 o
   2  19  -8      502.61      -12.25     31.25 o
   3  19  -8      290.85      260.70     88.94 o
   4  19  -8      300.78      365.46     95.46 o
   5  19  -8      328.41      205.64     84.52 o
  -1  20  -8      270.49      236.94     73.41 o
   0  20  -8      125.20      103.04     60.68 o
   1  20  -8       42.54       48.00     73.82 o
   2  20  -8      728.46      333.51     87.16 o
   3  20  -8     2652.88     2448.82    187.42 o
   4  20  -8     3444.30     3318.31    216.73 o
   5  20  -8     2059.61     2338.32    183.47 o
   0  21  -8     2690.50     2444.94    204.25 o
   1  21  -8     1818.49     1492.17    180.75 o
   2  21  -8     1618.02     1172.84    156.79 o
   3  21  -8     2095.89     1689.36    167.11 o
   4  21  -8     1289.19     1104.06    146.63 o
   5  21  -8      793.60      631.36    122.52 o
  -7   1  -7     1224.75     1479.37    124.84 o
  -6   1  -7     1459.46     1625.56    106.96 o
  -5   1  -7       53.47        7.35     42.96 o
  -4   1  -7      285.69      233.62     50.91 o
  -3   1  -7     3285.87     3060.59    123.04 o
  -2   1  -7     4720.71     4878.67    154.02 o
  -1   1  -7     2716.51     2623.31    105.80 o
   0   1  -7      383.78      322.27     46.95 o
   1   1  -7     3649.65     3745.35    122.46 o
   2   1  -7     2747.86     2932.24    108.98 o
   3   1  -7      819.63      827.61     67.60 o
   4   1  -7      521.73      499.79     55.69 o
   5   1  -7      145.10      147.53     27.85 o
   6   1  -7     1377.79     1117.66     79.13 o
   7   1  -7      686.44      646.00     66.29 o
   8   1  -7      861.49      849.96     76.93 o
  10   1  -7      907.36      721.99     80.87 o
  11   1  -7     1294.73     1157.43    103.58 o
  -7   2  -7     1337.26     1513.53    123.49 o
  -6   2  -7     1020.74     1052.34     99.85 o
  -5   2  -7      337.78      458.54     68.09 o
  -4   2  -7      411.95      566.00     95.46 o
  -3   2  -7       90.33      184.58     45.79 o
  -2   2  -7      471.34      525.36     62.71 o
  -1   2  -7      879.71      808.21     69.51 o
   0   2  -7     2401.52     2346.28    108.83 o
   1   2  -7     8199.44     8878.77    212.02 o
   2   2  -7    13010.51    13714.63    291.96 o
   3   2  -7    15323.58    16026.26    331.14 o
   4   2  -7     7680.15     7482.17    189.60 o
   5   2  -7     6103.17     6266.29    130.38 o
   6   2  -7     7974.73     8511.60    214.42 o
   7   2  -7     5841.13     6521.94    261.86 o
   8   2  -7     3590.08     3518.97    652.14 o
   9   2  -7     1950.22     2023.31    108.45 o
  10   2  -7      714.15      899.01     88.19 o
  11   2  -7      132.58      427.79     71.30 o
  -7   3  -7     2272.19     2405.42    134.28 o
  -6   3  -7     1584.43     1802.16    112.11 o
  -5   3  -7     1375.13     1505.91     98.61 o
  -4   3  -7     3022.37     3093.41    128.01 o
  -3   3  -7     9373.19     9523.34    241.31 o
  -2   3  -7    12015.12    11849.80    274.45 o
  -1   3  -7     6442.84     6104.15    170.26 o
   0   3  -7     1611.53     1505.35     82.02 o
   1   3  -7     2466.89     2578.37    101.36 o
   2   3  -7     6196.41     6928.47    178.87 o
   3   3  -7      949.82     1159.58     76.32 o
   4   3  -7      712.78      711.14     47.70 o
   5   3  -7      168.67       94.89     26.87 o
   7   3  -7     2530.24     2218.75    102.11 o
   8   3  -7     3453.99     3658.20    136.75 o
   9   3  -7     3109.22     3215.00    134.48 o
  10   3  -7     3665.63     3523.48    146.46 o
  11   3  -7     2283.50     2416.44    146.52 o
  -7   4  -7      647.65      744.26    131.82 o
  -6   4  -7      901.25     1051.02     98.96 o
  -5   4  -7      299.33      428.88     70.72 o
  -4   4  -7       13.99       68.58     42.03 o
  -3   4  -7      271.11      404.60     59.24 o
  -2   4  -7      545.78      513.07     61.21 o
  -1   4  -7      185.30      209.68     54.82 o
   0   4  -7      525.89      489.12     55.44 o
   1   4  -7     3303.66     3290.83    116.15 o
   2   4  -7     3577.15     3254.58    214.33 o
   3   4  -7     5023.62     4811.65    113.29 o
   4   4  -7     5844.09     5451.36    121.77 o
   6   4  -7      506.65      448.32     56.75 o
   7   4  -7     2550.52     2117.95    100.67 o
   8   4  -7     1956.71     1924.27    100.66 o
   9   4  -7      943.13      987.83     87.63 o
  10   4  -7      575.00      654.84     80.18 o
  11   4  -7       43.73       27.19     48.05 o
  -6   5  -7       93.67       28.61     71.73 o
  -5   5  -7      210.46      268.54     84.95 o
  -4   5  -7      160.71      207.55     53.08 o
  -3   5  -7        6.11       -7.11     34.90 o
  -2   5  -7      650.20      694.49     67.64 o
  -1   5  -7      570.70      622.18     62.22 o
   0   5  -7      842.63      809.55     66.86 o
   1   5  -7      206.07      209.01     42.17 o
   2   5  -7      436.45      386.15     51.11 o
   3   5  -7      370.94      595.47     45.47 o
   4   5  -7      411.02      478.18     64.90 o
   5   5  -7      201.62      209.34     31.82 o
   6   5  -7      480.94      459.67     57.10 o
   7   5  -7       62.27       74.16     38.83 o
   8   5  -7       99.69      225.07     49.50 o
   9   5  -7      160.89      173.41     51.05 o
  10   5  -7      350.47      337.81     61.68 o
  11   5  -7      149.23      165.65     58.03 o
  -6   6  -7        3.37       30.32     71.81 o
  -5   6  -7       90.18      133.76     75.68 o
  -4   6  -7      100.91       73.09     47.73 o
  -3   6  -7      642.56      699.89     71.12 o
  -2   6  -7     1443.54     1443.46     85.61 o
  -1   6  -7      540.67      547.34     60.28 o
   0   6  -7      604.32      603.12     59.35 o
   1   6  -7      927.71      886.17    129.05 o
   2   6  -7     3317.08     3560.54     98.55 o
   4   6  -7     2886.04     2928.65     86.16 o
   5   6  -7     1562.03     1474.25     63.36 o
   6   6  -7      281.70      412.74     56.37 o
   7   6  -7     1970.83     2105.61    100.60 o
   8   6  -7     1360.87     1394.49     88.79 o
   9   6  -7      927.16      916.66     84.76 o
  10   6  -7      197.25      199.50     54.06 o
  11   6  -7      122.92      154.90     57.69 o
  -6   7  -7     1857.46     2164.79    129.33 o
  -5   7  -7     3279.30     3609.38    154.88 o
  -4   7  -7     3189.31     3349.97    134.49 o
  -3   7  -7     3919.35     4078.61    291.29 o
  -2   7  -7    10246.14    10081.46    242.25 o
  -1   7  -7     8094.48     8166.65    207.12 o
   0   7  -7     5819.72     5592.70    146.92 o
   2   7  -7     1633.51     1915.85    105.58 o
   3   7  -7      816.64      775.47     52.38 o
   4   7  -7      270.38      403.16     40.77 o
   5   7  -7      225.28      214.62     34.61 o
   6   7  -7      158.48      178.41     45.85 o
   7   7  -7     2416.50     2586.17    111.17 o
   8   7  -7     2203.69     2148.96    104.70 o
   9   7  -7     2425.44     2585.31    198.16 o
  10   7  -7     2901.25     2934.30    133.95 o
  11   7  -7     1467.33     1418.73    165.17 o
  -6   8  -7     1728.70     1889.50    122.91 o
  -5   8  -7     1478.33     1471.54    108.24 o
  -4   8  -7       12.13       47.42     43.04 o
  -3   8  -7      295.63      282.57     43.86 o
  -2   8  -7       16.98       48.72     29.82 o
  -1   8  -7      246.59      237.08     38.49 o
   0   8  -7     3708.86     3784.95    105.98 o
   2   8  -7     8431.40     7849.58    223.16 o
   3   8  -7     6530.57     5912.55    134.61 o
   4   8  -7     9612.17     9312.84    179.44 o
   5   8  -7     8548.84     8492.77    168.61 o
   6   8  -7     8071.20     8469.71    213.60 o
   7   8  -7     4978.93     4810.86    169.70 o
   8   8  -7     3499.40     3538.55    134.55 o
   9   8  -7     1481.20     1578.13    125.15 o
  10   8  -7      357.36      466.66    142.91 o
  -6   9  -7      497.42      704.57     91.51 o
  -5   9  -7     1284.86     1566.11    121.21 o
  -4   9  -7      553.17      675.84     80.30 o
  -3   9  -7     1362.15     1599.74    100.29 o
  -2   9  -7     2218.65     2494.39     96.84 o
  -1   9  -7     3050.52     3353.53    101.51 o
   0   9  -7     4211.96     4451.39    122.80 o
   1   9  -7      520.14       98.95     40.09 o
   2   9  -7      184.80      232.14     37.01 o
   3   9  -7      947.75     1310.45     90.88 o
   4   9  -7      950.70      936.50     57.95 o
   5   9  -7      111.83      161.84     38.15 o
   6   9  -7      730.79      585.74     90.42 o
   7   9  -7     1227.29     1326.45     84.12 o
   8   9  -7      833.98     1148.97     89.35 o
   9   9  -7     1675.93     1748.39    156.02 o
  10   9  -7     1230.39     1359.49    155.63 o
  -6  10  -7     1179.44     1321.60    120.34 o
  -5  10  -7      240.60      289.76     65.01 o
  -4  10  -7     1047.55     1075.48    149.12 o
  -3  10  -7     1044.77     1099.54     97.39 o
  -2  10  -7      677.34      875.08     83.81 o
  -1  10  -7     1317.54     1324.88     68.16 o
   0  10  -7      529.23      458.27     93.49 o
   1  10  -7     1086.56      968.65    112.08 o
   2  10  -7     1286.26     1233.30     63.72 o
   3  10  -7      282.30      264.03     38.36 o
   4  10  -7      241.46      279.90     38.30 o
   5  10  -7     1566.83     1603.67     78.08 o
   6  10  -7      505.68      518.07    116.16 o
   7  10  -7      250.12      209.22     53.23 o
   8  10  -7       30.91      105.92     55.91 o
   9  10  -7      438.13      366.70     91.19 o
  10  10  -7      466.44      556.45    110.65 o
  -6  11  -7      252.75      237.32     69.44 o
  -5  11  -7      561.09      676.58     90.34 o
  -4  11  -7      240.98      331.66    102.51 o
  -3  11  -7      310.16      470.48     72.45 o
  -2  11  -7      222.34      391.92     64.11 o
  -1  11  -7      221.11      233.50     54.59 o
   0  11  -7      876.26     1032.44     89.50 o
   1  11  -7      590.13      709.70     53.18 o
   2  11  -7      268.16      247.68     38.98 o
   3  11  -7      358.27      360.15     42.50 o
   4  11  -7       43.35       28.07     28.14 o
   5  11  -7      661.98      651.42     50.91 o
   6  11  -7      446.44      373.34     54.64 o
   7  11  -7       83.02      194.13     47.05 o
   8  11  -7      395.74      380.45     57.49 o
   9  11  -7      600.88      626.39    109.96 o
  10  11  -7      609.30      714.02    122.75 o
  -5  12  -7      682.10      797.86     96.57 o
  -4  12  -7       42.25      103.72     52.97 o
  -3  12  -7      951.39     1250.65    140.31 o
  -2  12  -7       26.18       64.12     43.36 o
  -1  12  -7      354.08      374.92     87.39 o
   0  12  -7     1616.08     1587.34     71.30 o
   1  12  -7     3071.37     3082.53     94.78 o
   2  12  -7     5809.60     5518.32    133.40 o
   3  12  -7     7710.85     7268.81    167.46 o
   4  12  -7     6901.73     6727.19    147.72 o
   5  12  -7     4706.95     4529.18    116.28 o
   6  12  -7     1927.61     1712.40     90.76 o
   7  12  -7     2789.72     2499.45    109.51 o
   8  12  -7     3173.65     3117.09    192.31 o
   9  12  -7     1327.43     1647.10    154.78 o
  10  12  -7      289.18      266.13     96.08 o
  -5  13  -7     2719.89     3165.33    162.49 o
  -4  13  -7     4172.15     4690.46    183.96 o
  -3  13  -7     3596.03     3757.92    157.83 o
  -2  13  -7     5629.31     5800.92    193.99 o
  -1  13  -7     9478.52     9876.48    462.55 o
   0  13  -7     5766.70     5673.93    180.89 o
   1  13  -7     1419.98     1463.10     67.80 o
   2  13  -7      922.36     1112.19     64.23 o
   3  13  -7      660.62      664.03     51.57 o
   4  13  -7     2052.01     1856.34     75.06 o
   5  13  -7       19.12       -8.60     27.16 o
   6  13  -7     1807.56     1572.68     88.40 o
   7  13  -7     2104.72     2077.07    152.99 o
   8  13  -7     1577.81     1655.01    146.48 o
   9  13  -7     1890.69     2194.01    174.24 o
  -5  14  -7      617.41      591.13     89.60 o
  -4  14  -7       87.55       -4.67    111.89 o
  -3  14  -7      489.74      614.96     82.63 o
  -2  14  -7      451.31      382.83     95.46 o
  -1  14  -7       78.12       61.10     43.64 o
   0  14  -7      729.83      717.16    128.76 o
   1  14  -7     3228.05     3195.51    154.39 o
   2  14  -7     3354.57     3275.12     98.65 o
   3  14  -7     2117.61     2179.62    121.48 o
   4  14  -7     2048.03     2124.45     80.36 o
   5  14  -7     3177.03     3226.04     99.43 o
   6  14  -7     2508.52     2615.38    163.23 o
   7  14  -7     1783.21     1747.59    143.22 o
   8  14  -7      673.25      678.89    108.56 o
   9  14  -7      272.26      285.67     92.12 o
  -5  15  -7       13.27       10.21     56.02 o
  -4  15  -7       61.09       43.91     51.84 o
  -3  15  -7      237.51      213.55     61.76 o
  -2  15  -7      842.35      857.49     89.42 o
  -1  15  -7      349.45      347.08     65.71 o
   0  15  -7      203.70      197.04     55.13 o
   1  15  -7      221.52      217.19     57.54 o
   2  15  -7      293.18      369.76     58.14 o
   3  15  -7      229.64      248.60     39.45 o
   4  15  -7      279.85      244.44     39.52 o
   5  15  -7      357.94      208.41     51.10 o
   6  15  -7      966.55      728.98    105.77 o
   7  15  -7      102.04       38.38     61.72 o
   8  15  -7      307.04      125.47     73.05 o
   9  15  -7      231.84      266.90     94.06 o
  -4  16  -7       50.73       46.10     54.48 o
  -3  16  -7      745.07      485.21    203.75 o
  -2  16  -7      152.57      195.19     57.73 o
  -1  16  -7       32.49       81.82     48.38 o
   0  16  -7      619.27      551.15     71.53 o
   1  16  -7     1733.73     1622.66    175.83 o
   2  16  -7      249.09      211.24     66.80 o
   3  16  -7       31.99       71.88     51.02 o
   4  16  -7      255.65      230.94     40.47 o
   5  16  -7      464.05      449.13     61.96 o
   6  16  -7       91.00      111.66     66.69 o
   7  16  -7      436.30      366.78     86.69 o
   8  16  -7      524.87      767.45    120.97 o
  -4  17  -7     1928.58     2146.55    194.87 o
  -3  17  -7     1072.21     1173.84    111.60 o
  -2  17  -7     1550.26     1655.53    118.44 o
  -1  17  -7     3804.22     3828.41    159.71 o
   0  17  -7     4183.48     4415.23    187.54 o
   1  17  -7     1653.39     1657.66    102.73 o
   2  17  -7      602.21      639.50    104.45 o
   3  17  -7       44.66       11.54     59.59 o
   4  17  -7       29.41      -11.01     59.86 o
   5  17  -7      141.24      111.08     45.36 o
   6  17  -7      807.44      676.72    105.38 o
   7  17  -7     1009.76     1072.50    133.06 o
   8  17  -7     1318.81     1405.32    156.56 o
  -3  18  -7       52.97       54.04     56.22 o
  -2  18  -7      679.16      859.44    136.83 o
  -1  18  -7     1190.06     1586.97    306.02 o
   0  18  -7      746.48      803.63     87.57 o
   1  18  -7     1620.21     1603.37    147.53 o
   3  18  -7     6666.13     6197.96    281.48 o
   4  18  -7     6047.46     5573.19    264.50 o
   5  18  -7     3506.61     3413.69    201.46 o
   6  18  -7     3623.27     3868.56    206.89 o
   7  18  -7     3008.71     3278.61    199.60 o
   8  18  -7      782.26      921.60    129.34 o
  -3  19  -7     2147.18     2266.95    306.45 o
  -2  19  -7     2431.57     2331.99    192.54 o
  -1  19  -7     1719.21     1875.33    148.11 o
   0  19  -7     1279.46     1205.55    105.98 o
   1  19  -7     1591.13     1680.42    114.96 o
   2  19  -7      614.61      117.01     63.35 o
   3  19  -7      333.79      422.38    100.73 o
   4  19  -7      274.45      355.92     90.26 o
   5  19  -7      256.50      204.25     81.96 o
   7  19  -7     1073.10     1104.68    137.02 o
  -2  20  -7      251.22      279.89     72.63 o
  -1  20  -7      191.33      199.96     64.92 o
   0  20  -7      262.04      212.19     61.43 o
   1  20  -7      297.02      128.80     72.04 o
   2  20  -7      548.25      417.88     97.08 o
   3  20  -7     1513.38     1324.28    150.98 o
   4  20  -7      560.78      647.18    113.76 o
   5  20  -7      299.19      136.09     77.00 o
  -1  21  -7       59.29      -13.02     57.23 o
   0  21  -7      562.75      336.62    101.50 o
   1  21  -7      608.58      483.64    109.88 o
   2  21  -7       60.04       92.59     73.43 o
   3  21  -7      229.75      159.82     85.45 o
   4  21  -7       82.21       64.90     73.36 o
   5  21  -7      295.78      127.71     84.83 o
  -1  22  -7      233.91      170.29     94.14 o
   0  22  -7      298.02      282.80     99.33 o
   1  22  -7      366.87      587.24    123.45 o
   2  22  -7     2158.57     2237.90    186.26 o
   3  22  -7     2751.03     2449.13    191.22 o
   4  22  -7     1246.26     1329.25    158.81 o
   5  22  -7     1212.54     1259.46    155.63 o
   1  23  -7     1127.31     1029.85    155.40 o
   2  23  -7      381.46      378.49    112.28 o
   3  23  -7        5.01      -33.65     72.04 o
  -7   0  -6      281.86      287.92     89.48 o
  -6   0  -6      312.75      280.32     79.71 o
  -5   0  -6      509.35      458.05     88.40 o
  -4   0  -6     1623.04     1839.48    134.46 o
  -3   0  -6     5659.61     5506.20    227.05 o
  -2   0  -6     2862.63     2545.82    141.13 o
  -1   0  -6     1736.96     1516.98    107.01 o
   0   0  -6    14343.83    14339.54    416.17 o
   1   0  -6    29467.14    32037.33    825.06 o
   2   0  -6    28771.21    29639.61    767.68 o
   3   0  -6     6157.41     5783.57    212.08 o
   4   0  -6     7958.92     8659.49    284.12 o
   5   0  -6     9081.18     9654.52    406.52 o
   6   0  -6     6694.04     8443.54    293.58 o
   7   0  -6      958.66     1229.37    114.92 o
   8   0  -6      459.69      478.44     87.55 o
   9   0  -6      138.60       47.15     28.92 o
  10   0  -6      632.19      879.65    120.97 o
  11   0  -6      799.22      828.09    124.30 o
  -7   1  -6     2133.88     2367.51    123.88 o
  -6   1  -6      846.18      947.48     87.98 o
  -5   1  -6     2059.42     2291.90    109.72 o
  -4   1  -6     4957.93     4967.60    156.73 o
  -3   1  -6     7444.65     7329.94    192.76 o
  -2   1  -6     2080.56     1679.47     82.88 o
  -1   1  -6     1379.61     1383.20     73.79 o
   0   1  -6     2367.57     2386.57     90.50 o
   1   1  -6      363.28      456.50     47.08 o
   2   1  -6      341.36      340.69     42.44 o
   3   1  -6     3010.35     2702.15     96.30 o
   4   1  -6     3983.89     4016.25    120.45 o
   5   1  -6     3210.36     2988.96     76.24 o
   6   1  -6     3778.80     3800.82    126.60 o
   7   1  -6     6759.14     7170.12    274.27 o
   8   1  -6     3955.03     4340.02    209.29 o
   9   1  -6     5791.02     5617.57    179.07 o
  10   1  -6     2688.48     2405.55    302.07 o
  11   1  -6     1183.88     1527.22    162.92 o
  -7   2  -6      281.30      215.56     57.19 o
  -6   2  -6        0.81      -14.76     37.94 o
  -5   2  -6      654.11      811.23     77.78 o
  -4   2  -6     2099.75     2121.31    109.96 o
  -3   2  -6       14.87       74.76     36.26 o
  -2   2  -6      519.65      597.48    106.66 o
  -1   2  -6      736.06      682.68     57.97 o
   0   2  -6      871.67      812.85     64.24 o
   1   2  -6     3338.62     3169.60    104.48 o
   2   2  -6     1244.41     1334.37     70.84 o
   3   2  -6     2542.53     2291.06    127.48 o
   4   2  -6     2122.26     2389.36     85.72 o
   5   2  -6     1364.42     1398.49     52.57 o
   7   2  -6      229.52      278.20     49.54 o
   8   2  -6       38.90       62.53     38.69 o
   9   2  -6      102.61       99.19     45.80 o
  10   2  -6        4.15       35.18     43.98 o
  11   2  -6       93.52       69.09     51.57 o
  -7   3  -6        5.00      -12.43     42.77 o
  -6   3  -6      121.21      153.83     62.42 o
  -5   3  -6      243.87      340.26     56.26 o
  -4   3  -6     1159.82     1268.94     85.48 o
  -3   3  -6      926.72      862.93     73.25 o
  -2   3  -6      603.70      818.58     66.48 o
  -1   3  -6      114.16      137.01     43.00 o
   0   3  -6      562.13      476.03     48.61 o
   1   3  -6      275.41      369.47     43.36 o
   2   3  -6     1288.10     1477.39     72.49 o
   3   3  -6     2767.84     3291.95    107.94 o
   4   3  -6       41.87       78.01     22.60 o
   5   3  -6      822.23      626.06     45.96 o
   6   3  -6      897.69     1077.04     74.24 o
   7   3  -6      775.82      873.67     73.38 o
   8   3  -6      147.03       99.62     42.07 o
   9   3  -6      658.40      602.30     70.45 o
  10   3  -6      321.39      393.61     92.28 o
  11   3  -6      157.93      257.66     59.76 o
  -7   4  -6        4.50       10.08     63.97 o
  -6   4  -6       77.35       45.68     40.05 o
  -5   4  -6        8.58       27.13     36.94 o
  -4   4  -6     1798.03     1996.84    160.05 o
  -3   4  -6     6733.60     6852.06    185.30 o
  -2   4  -6     4637.64     4688.75    140.64 o
  -1   4  -6     1229.10     1158.77     67.70 o
   0   4  -6     1721.34     1744.52     78.73 o
   1   4  -6    12691.66    13358.82    276.81 o
   2   4  -6    21398.79    21650.89    412.63 o
   3   4  -6    11435.02    11544.70    199.10 o
   4   4  -6     1901.78     1703.86    112.28 o
   5   4  -6     3230.09     3969.33     93.90 o
   6   4  -6      908.78     1160.87     75.71 o
   7   4  -6      320.64      381.34     53.33 o
   8   4  -6      791.87      919.98     77.73 o
   9   4  -6      120.46      245.38     53.62 o
  10   4  -6      368.65      579.54     73.11 o
  11   4  -6      531.27      609.76     80.01 o
  -7   5  -6     2760.98     2988.29    201.61 o
  -6   5  -6     1250.12     1353.28     96.64 o
  -5   5  -6     2016.89     2336.79    111.07 o
  -4   5  -6     9856.70    10041.36    247.29 o
  -3   5  -6    10083.30    10276.02    244.14 o
  -2   5  -6     6931.40     7007.58    180.10 o
  -1   5  -6     1546.84     1701.56     80.53 o
   0   5  -6     2164.67     2005.60     85.62 o
   1   5  -6      613.94      684.32     54.82 o
   2   5  -6      678.19     1049.11     52.12 o
   3   5  -6      482.59      437.55     42.90 o
   4   5  -6     4480.97     4736.56    105.78 o
   5   5  -6     6041.84     5917.15    165.27 o
   6   5  -6     2997.67     3085.71    166.64 o
   7   5  -6     4742.47     4564.98    145.21 o
   8   5  -6    11582.93    11812.88    279.76 o
   9   5  -6     5785.04     5820.17    182.71 o
  10   5  -6     3483.98     3552.55    145.51 o
  11   5  -6     1837.08     2144.66    121.49 o
  -7   6  -6     1248.49     1193.33    111.06 o
  -6   6  -6      164.71      326.53     89.56 o
  -5   6  -6     1534.36     1896.40    101.52 o
  -4   6  -6     1494.19     1487.75     88.12 o
  -3   6  -6      203.82      230.37     46.35 o
  -2   6  -6      641.45      739.67     63.26 o
  -1   6  -6     7783.05     7732.73    188.10 o
   0   6  -6     9599.33     9830.06    221.31 o
   1   6  -6    10048.61     9345.22    210.29 o
   3   6  -6     6351.85     6125.92    126.35 o
   4   6  -6     7160.82     6883.14    136.92 o
   5   6  -6     3642.48     3864.42     95.51 o
   6   6  -6     1358.08     1339.71     80.30 o
   7   6  -6     1385.81     1325.08     81.01 o
   8   6  -6      932.94      812.16     73.25 o
   9   6  -6      318.50      291.00     55.43 o
  10   6  -6       87.39       42.68     44.65 o
  11   6  -6      211.30      323.98     66.24 o
  -7   7  -6     1060.49     1327.77    140.04 o
  -6   7  -6     1104.44     1312.51    107.87 o
  -5   7  -6      468.84      598.84     84.52 o
  -4   7  -6      411.22      568.44     63.39 o
  -3   7  -6      808.30      946.76    105.27 o
  -2   7  -6     2156.53     2420.29     98.45 o
  -1   7  -6      596.78      670.03     49.13 o
   0   7  -6      647.11      710.35     49.02 o
   1   7  -6      211.51      343.56    129.61 o
   2   7  -6       87.18      331.08     35.21 o
   3   7  -6      737.62      738.68     45.84 o
   4   7  -6     2568.21     2883.80    115.59 o
   5   7  -6     2322.44     2353.61    105.97 o
   6   7  -6      110.15      242.36     45.61 o
   7   7  -6      839.07      877.08     72.34 o
   8   7  -6     1078.62     1176.80    120.15 o
   9   7  -6     1168.29     1576.45     95.66 o
  10   7  -6      356.73      365.89     63.88 o
  11   7  -6      528.25      537.69    115.31 o
  -7   8  -6      107.02      132.25     61.19 o
  -6   8  -6      113.84      128.22     53.83 o
  -5   8  -6       89.55       48.74     43.68 o
  -4   8  -6       87.18      150.18     46.44 o
  -3   8  -6      974.88      846.92     60.42 o
  -2   8  -6      244.18      257.94     38.05 o
  -1   8  -6        8.12       34.55     24.98 o
   0   8  -6      889.74     1014.00     57.15 o
   1   8  -6      294.51      256.05     39.64 o
   2   8  -6     2644.62     2666.04    101.76 o
   3   8  -6     1868.42     1833.38     66.43 o
   4   8  -6     1268.86     1253.89     58.27 o
   5   8  -6      111.72      128.32     29.21 o
   6   8  -6      594.98      445.39     54.41 o
   7   8  -6      254.71      298.66     48.73 o
   8   8  -6      366.94      410.84     71.42 o
   9   8  -6      335.53      245.20     53.02 o
  10   8  -6      284.08      284.75     58.24 o
  11   8  -6      249.27      276.67     94.29 o
  -7   9  -6     1398.71     1464.53    131.36 o
  -6   9  -6     1766.87     1736.54    113.10 o
  -5   9  -6     2074.19     2417.54    122.92 o
  -4   9  -6     1755.37     1839.95    105.03 o
  -3   9  -6     2191.86     2026.27     79.41 o
  -2   9  -6     2371.09     2413.94     83.52 o
  -1   9  -6     1507.93     1559.95     66.81 o
   0   9  -6      725.83      816.86    120.19 o
   1   9  -6      498.52      590.57     60.99 o
   2   9  -6      232.42      248.61     34.05 o
   3   9  -6      765.47      776.62     49.86 o
   4   9  -6     2393.61     2370.52     76.54 o
   5   9  -6     1639.12     1694.00     71.58 o
   6   9  -6      791.99      824.47     68.46 o
   7   9  -6     3423.07     3286.86    240.04 o
   8   9  -6     3773.87     3958.04    139.98 o
   9   9  -6     2297.25     2373.22    114.29 o
  10   9  -6     1538.42     1694.63    156.72 o
  -7  10  -6      559.00      652.31     90.73 o
  -6  10  -6      109.40       91.08     53.54 o
  -5  10  -6     1150.33     1272.42    106.82 o
  -4  10  -6      997.73     1226.06    108.48 o
  -3  10  -6     1492.08     1413.50    101.00 o
  -2  10  -6     4781.86     5026.11    124.31 o
  -1  10  -6     7288.13     7142.15    151.63 o
   0  10  -6     8763.94     8355.13    166.31 o
   1  10  -6    10391.22    10245.82    251.59 o
   2  10  -6    12185.17    11683.02    238.12 o
   3  10  -6    17150.87    16825.06    278.58 o
   4  10  -6    11464.97    11079.08    306.53 o
   5  10  -6     2374.50     2155.24     75.91 o
   6  10  -6     3737.62     3562.30    123.00 o
   7  10  -6     1858.32     2031.96     96.23 o
   8  10  -6      894.23      876.85     75.86 o
   9  10  -6      161.28      223.79     79.56 o
  10  10  -6      491.14      431.61    103.83 o
  -6  11  -6     2835.08     3213.50    194.79 o
  -5  11  -6     2346.34     2637.84    132.75 o
  -4  11  -6     1326.67     1443.10     98.05 o
  -3  11  -6     2908.57     3126.47    132.38 o
  -2  11  -6     6390.50     7048.44    203.55 o
  -1  11  -6     3475.43     3627.52    120.30 o
   0  11  -6      153.94      139.65     31.54 o
   1  11  -6      612.71      624.48     48.11 o
   2  11  -6        1.91      255.50     34.59 o
   3  11  -6       70.81      213.44     34.12 o
   4  11  -6     1777.23     1875.21     71.92 o
   5  11  -6     5965.64     5946.98    132.41 o
   6  11  -6     5371.88     5143.21    169.90 o
   7  11  -6     4563.39     4722.76    147.72 o
   8  11  -6     4672.68     5088.31    244.80 o
   9  11  -6     2812.54     3042.49    195.72 o
  10  11  -6     2203.42     1979.76    172.61 o
  -6  12  -6      148.77      233.56     65.03 o
  -5  12  -6      166.77      258.04     61.86 o
  -4  12  -6      934.83     1150.10    102.07 o
  -3  12  -6      437.58      495.42     67.76 o
  -2  12  -6       29.75       81.13     40.21 o
  -1  12  -6      740.00      738.64    122.09 o
   0  12  -6     1542.23     1334.88     69.17 o
   1  12  -6     3735.30     3703.36     99.00 o
   2  12  -6     1923.93     1816.91     70.91 o
   3  12  -6     1007.90     1045.69     58.18 o
   4  12  -6     1514.16     1416.53     93.90 o
   5  12  -6     2886.39     3082.51     91.41 o
   6  12  -6     1063.84     1225.00     61.18 o
   7  12  -6       35.44      130.74     68.01 o
   8  12  -6      288.01      106.08     71.88 o
   9  12  -6      231.18      183.47     79.17 o
  10  12  -6       70.95       37.45     77.70 o
  -6  13  -6       97.36      111.53     59.74 o
  -5  13  -6      313.10      355.06     70.07 o
  -4  13  -6      229.97      252.23     60.06 o
  -3  13  -6      274.72      193.51     90.80 o
  -2  13  -6      451.41      291.74    197.70 o
  -1  13  -6       70.78       63.61     38.41 o
   0  13  -6      952.82     1120.10     86.13 o
   1  13  -6     1360.21     1261.99     61.61 o
   2  13  -6      479.13      478.29     46.04 o
   3  13  -6      219.92      205.72     37.10 o
   4  13  -6      103.01      127.58     32.00 o
   5  13  -6     1215.81     1070.28     59.50 o
   6  13  -6      368.28      302.28     39.87 o
   7  13  -6      132.81      212.39     72.81 o
   8  13  -6      207.27      198.05     77.47 o
   9  13  -6       20.55      -77.47     58.55 o
  10  13  -6      110.03       16.52     75.45 o
  -6  14  -6        7.29       13.40     53.23 o
  -5  14  -6      155.83      275.18     65.41 o
  -4  14  -6      272.88      319.77     65.49 o
  -3  14  -6      691.22      582.96    156.21 o
  -2  14  -6     1616.39     1643.27    100.00 o
  -1  14  -6     1098.54     1126.61     93.32 o
   0  14  -6     1445.10     1556.60    122.98 o
   1  14  -6     1119.64     1110.69     85.23 o
   2  14  -6     4218.10     3698.93    100.79 o
   3  14  -6     6419.65     6058.08    135.51 o
   4  14  -6     1760.25     1781.99    112.39 o
   5  14  -6        7.49       22.57     29.37 o
   6  14  -6      618.61      708.10     68.65 o
   7  14  -6      470.30      634.46     99.88 o
   8  14  -6      488.31      526.67    100.26 o
   9  14  -6      124.94      136.09     77.85 o
  -5  15  -6     2949.18     3391.15    157.04 o
  -4  15  -6     1467.37     1562.50    113.18 o
  -3  15  -6     1628.75     1605.10    278.11 o
  -2  15  -6     4087.47     4075.40    156.18 o
  -1  15  -6     6895.73     6989.84    207.02 o
   0  15  -6     1810.21     1918.06    157.26 o
   1  15  -6      286.52      241.65     57.23 o
   2  15  -6      429.32      396.19     55.47 o
   3  15  -6      136.37      134.06     32.83 o
   4  15  -6      200.87      152.56     34.39 o
   5  15  -6     1848.55     1970.05     98.00 o
   6  15  -6     4524.11     4863.39    158.43 o
   7  15  -6     4104.68     4457.42    223.48 o
   8  15  -6     1708.50     1818.08    153.61 o
   9  15  -6     1383.85     1205.64    146.94 o
  -5  16  -6      543.49      596.63     85.73 o
  -4  16  -6      905.56      568.90    355.85 o
  -3  16  -6      850.78      839.05     90.50 o
  -2  16  -6     1991.49     1755.09    106.91 o
  -1  16  -6     3975.18     4381.99    159.77 o
   0  16  -6     7662.61     7941.76    223.46 o
   1  16  -6     6628.08     6368.89    188.32 o
   2  16  -6     5553.08     5159.73    220.22 o
   3  16  -6     2221.80     2318.23     81.48 o
   4  16  -6     3228.89     3545.84    128.69 o
   5  16  -6     4784.02     4852.57    156.79 o
   6  16  -6     1664.91     1735.02     97.67 o
   7  16  -6      303.36      448.82     89.56 o
   8  16  -6      423.64      440.21     98.17 o
   9  16  -6      102.38      221.70     89.33 o
  -5  17  -6      921.80      885.62    102.99 o
  -4  17  -6     1539.88     1312.16    114.73 o
  -3  17  -6     1005.50     1063.25    101.19 o
  -2  17  -6      123.77       84.51     54.44 o
  -1  17  -6      411.93      374.52     64.39 o
   0  17  -6      709.75      513.86     69.89 o
   1  17  -6      202.83      267.54     53.76 o
   2  17  -6      407.40      424.78     83.05 o
   3  17  -6      604.10      538.15     96.31 o
   4  17  -6      320.30      331.64     52.59 o
   5  17  -6     1017.36      983.90    145.35 o
   6  17  -6     1870.80     1839.05    101.52 o
   7  17  -6     1527.50     1574.52    142.45 o
   8  17  -6      430.63      431.30     99.10 o
  -4  18  -6      165.50      149.74     63.19 o
  -3  18  -6      473.44      516.11     78.62 o
  -2  18  -6      153.67      178.77     56.51 o
  -1  18  -6      429.65      376.70     65.90 o
   0  18  -6       35.38       39.39     45.42 o
   1  18  -6       85.79      292.27     98.52 o
   2  18  -6      214.62       47.15     45.67 o
   3  18  -6      200.03      197.89     75.91 o
   4  18  -6      133.32       69.79     64.21 o
   5  18  -6      192.87      252.80     52.52 o
   6  18  -6      512.79      618.04     71.83 o
   7  18  -6       29.86      158.50     76.54 o
   8  18  -6       30.93       20.01     65.21 o
  -4  19  -6      493.38      548.91     86.28 o
  -3  19  -6       24.62       54.12     51.76 o
  -2  19  -6      259.19      320.40     66.66 o
  -1  19  -6      912.69      801.61     87.42 o
   0  19  -6      735.15      609.93     76.48 o
   1  19  -6      175.02      361.27     92.43 o
   2  19  -6      195.65      238.21     78.63 o
   3  19  -6      221.39      165.94     77.93 o
   4  19  -6      794.64      658.34    111.97 o
   5  19  -6     1100.68     1157.10    138.10 o
   6  19  -6     1375.60     1735.86    113.91 o
   7  19  -6     1549.87     1653.46    148.11 o
  -3  20  -6     1427.12     1608.57    128.58 o
  -2  20  -6     2706.57     2808.86    143.00 o
  -1  20  -6     1651.88     1860.64    118.45 o
   0  20  -6     2111.26     2087.70    323.05 o
   1  20  -6     4492.10     4321.49    238.52 o
   2  20  -6     4479.00     4254.03    236.43 o
   3  20  -6     3994.43     3607.62    212.93 o
   4  20  -6     3702.10     3721.23    218.05 o
   5  20  -6     2163.15     2243.25    172.92 o
   6  20  -6      949.30      759.23    118.49 o
   7  20  -6      323.10      310.17     85.30 o
  -3  21  -6     1722.55     1858.75    262.64 o
  -2  21  -6     1933.89     1772.17    126.03 o
  -1  21  -6      942.38      872.16     97.79 o
   0  21  -6      948.38      681.30    121.74 o
   1  21  -6       65.69      104.06     72.35 o
   2  21  -6      420.22      367.56     98.48 o
   3  21  -6      252.71       87.78     71.49 o
   4  21  -6      142.99      138.10     77.70 o
   5  21  -6     1009.39     1010.85    137.02 o
  -2  22  -6     1185.82     1327.46    177.81 o
  -1  22  -6      646.28      693.70    135.24 o
   0  22  -6      320.29      202.39     88.17 o
   1  22  -6     1512.85     1343.05    163.77 o
   2  22  -6     2760.55     2748.83    196.57 o
   3  22  -6     2154.95     2000.85    170.44 o
   4  22  -6      511.01      538.62    111.04 o
   5  22  -6      255.13      397.49    105.85 o
  -1  23  -6      628.44      589.72    125.15 o
   0  23  -6      239.36      277.37    101.04 o
   1  23  -6       30.74      -24.19     67.07 o
   2  23  -6      110.41      120.04     81.58 o
   3  23  -6      283.90      158.89     84.21 o
   4  23  -6      461.91      540.17    116.94 o
   5  23  -6      118.82       95.92     86.46 o
   0  24  -6     1152.57      989.84    155.40 o
   1  24  -6     1199.21     1199.98    161.83 o
   2  24  -6      534.26      419.43    112.75 o
   3  24  -6      224.61      204.79     80.26 o
  -5   1  -5     2918.74     2760.93    159.12 o
  -4   1  -5      730.40      691.57     64.81 o
  -3   1  -5       12.14       69.64     30.10 o
  -2   1  -5      444.91      436.15     80.45 o
  -1   1  -5      887.60     1094.22     80.18 o
   0   1  -5      457.40      472.01     96.11 o
   1   1  -5     1602.05     1708.00     70.71 o
   2   1  -5     2277.12     2309.07     80.26 o
   3   1  -5     4663.23     5015.19    150.55 o
   4   1  -5     3847.34     3863.33     94.04 o
   5   1  -5     6728.64     7143.03    172.84 o
   7   1  -5     1698.41     1685.38    163.38 o
   8   1  -5     1163.09     1081.59     83.70 o
   9   1  -5     1353.09     1368.54    381.67 o
  10   1  -5     1149.91     1280.08    141.21 o
  11   1  -5      123.82      120.88     51.59 o
  -8   2  -5      191.67      271.40     83.82 o
  -7   2  -5       58.81      115.77     62.42 o
  -6   2  -5      139.78      119.80     60.48 o
  -5   2  -5     5883.36     6036.36    244.11 o
  -4   2  -5     9324.42    10184.36    240.01 o
  -3   2  -5     8043.71     8078.88    195.19 o
  -2   2  -5     2153.44     1947.19     79.79 o
  -1   2  -5     3866.35     3785.72    110.70 o
   0   2  -5    27115.43    27581.96    501.73 o
   1   2  -5    20471.71    20001.00    375.66 o
   2   2  -5     9725.03     9530.02    203.50 o
   3   2  -5     7817.89     8983.56    196.96 o
   4   2  -5     3952.47     4372.37     93.91 o
   6   2  -5      499.04      480.41     61.69 o
   7   2  -5      615.11      641.17     64.71 o
   8   2  -5      763.30      542.61     79.33 o
   9   2  -5     1597.89     1627.57     96.63 o
  10   2  -5     2023.04     2121.66    113.16 o
  11   2  -5     1344.56     1607.86    148.11 o
  -8   3  -5     3062.70     3499.99    205.49 o
  -7   3  -5     1897.59     2049.70    150.74 o
  -6   3  -5     1829.64     1993.95    141.05 o
  -5   3  -5     1958.56     1967.04    132.83 o
  -4   3  -5     4625.00     4823.27    146.60 o
  -3   3  -5     4575.66     4742.06    137.52 o
  -2   3  -5      871.60      929.31     60.13 o
  -1   3  -5     3595.00     3869.01    199.40 o
   0   3  -5      779.26      728.59     52.36 o
   1   3  -5     2839.35     2541.89    136.44 o
   2   3  -5     9605.58     9030.81    221.62 o
   3   3  -5     8219.33     8214.84    186.45 o
   4   3  -5    16470.56    17052.62    323.25 o
   5   3  -5    14152.64    14884.31    266.47 o
   6   3  -5     7510.32     7467.20    186.08 o
   7   3  -5     6251.77     6493.54    234.88 o
   8   3  -5     7645.89     8237.13    262.21 o
   9   3  -5     5952.80     5592.11    193.51 o
  10   3  -5     2171.57     2532.84    121.54 o
  11   3  -5      561.19      576.92     76.11 o
  -7   4  -5       16.42       11.32     56.14 o
  -6   4  -5      825.94      872.59    110.65 o
  -5   4  -5     2719.17     2896.94    160.75 o
  -4   4  -5     7536.54     8269.68    284.89 o
  -3   4  -5     3991.21     4009.81    247.32 o
  -2   4  -5     1891.13     1818.72     98.40 o
  -1   4  -5    11139.20    11255.68    236.46 o
   0   4  -5     8167.25     7933.38    276.40 o
   1   4  -5     7854.66     7580.31    171.26 o
   2   4  -5     3962.88     3550.42     82.27 o
   3   4  -5     2336.46     2174.65     61.00 o
   4   4  -5      581.68      570.88     35.87 o
   5   4  -5      748.16      723.32     45.62 o
   6   4  -5      145.48      182.23     39.83 o
   7   4  -5      257.03      235.61     47.37 o
   8   4  -5     2017.29     1907.31     96.71 o
   9   4  -5      737.64      847.89     80.53 o
  10   4  -5      349.74      558.44    169.70 o
  11   4  -5     1246.01     1616.79    109.68 o
  -6   5  -5       19.34       24.12     51.72 o
  -5   5  -5      743.71      790.94     96.85 o
  -4   5  -5      799.33     1140.89    102.20 o
  -3   5  -5     1927.69     2340.15     93.93 o
  -2   5  -5      324.12      316.87     41.31 o
  -1   5  -5     1444.60     1665.45     71.97 o
   0   5  -5      940.33      813.13     55.05 o
   1   5  -5     4009.90     4395.37     96.52 o
   2   5  -5     2695.72     3226.27    132.13 o
   3   5  -5     1059.00     1248.79     58.06 o
   4   5  -5      836.51      827.12     42.50 o
   5   5  -5     1033.20      810.93     43.81 o
   6   5  -5      203.08      321.77     46.98 o
   7   5  -5       83.53       77.70     37.81 o
   8   5  -5      291.45      365.52     61.61 o
   9   5  -5       20.74       -8.88     38.21 o
  10   5  -5      219.59      313.80     58.35 o
  11   5  -5       11.12       44.01     45.89 o
  -7   6  -5       84.46      186.96     80.57 o
  -6   6  -5       48.64       52.34     54.28 o
  -5   6  -5      955.36      952.85    105.54 o
  -4   6  -5     6243.24     6343.35    235.03 o
  -3   6  -5     4764.39     4992.46    143.02 o
  -2   6  -5     1700.54     1511.83     72.77 o
  -1   6  -5     4739.16     4460.45    122.56 o
   0   6  -5     5941.99     6104.89    123.61 o
   1   6  -5      792.47      561.76    105.23 o
   2   6  -5      684.79      664.71     39.79 o
   3   6  -5     3833.11     3748.87     86.62 o
   4   6  -5     1183.65     1631.20     76.14 o
   5   6  -5      520.00      551.36     38.56 o
   6   6  -5      417.81      470.10     52.93 o
   7   6  -5     3761.39     4244.57    137.68 o
   8   6  -5      312.75      341.51     53.44 o
   9   6  -5      698.55      789.47     77.65 o
  10   6  -5      354.70      407.80     85.61 o
  11   6  -5      498.16      440.29    103.06 o
  -7   7  -5     3138.64     3498.99    215.80 o
  -6   7  -5     2599.78     2979.14    189.13 o
  -5   7  -5     1686.37     1578.86     90.30 o
  -4   7  -5     2409.14     2228.42     99.27 o
  -3   7  -5     3222.06     3317.37     95.64 o
  -2   7  -5      732.20      785.60     50.74 o
  -1   7  -5       46.71       75.17     26.82 o
   0   7  -5      908.30      817.10     57.93 o
   1   7  -5      975.81      780.69     53.77 o
   2   7  -5     2643.18     2622.52     93.07 o
   3   7  -5     5754.85     5744.53    115.95 o
   4   7  -5     8400.82     8557.42    155.69 o
   5   7  -5    11363.81    11509.33    249.64 o
   6   7  -5     5903.90     6371.07    168.77 o
   7   7  -5     2066.82     2194.77     98.52 o
   8   7  -5     3979.05     4024.83    139.42 o
   9   7  -5     3168.10     3405.95    133.51 o
  10   7  -5     1960.22     2043.99    111.53 o
  11   7  -5      891.90      939.28    140.43 o
  -7   8  -5      526.29      492.01    107.32 o
  -6   8  -5     1969.12     2025.43    159.74 o
  -5   8  -5     4046.75     4504.18    228.37 o
  -4   8  -5     4351.08     4532.78    226.23 o
  -3   8  -5     2755.03     2820.39     88.30 o
  -2   8  -5     6344.16     6419.58    158.10 o
  -1   8  -5     8604.66     8275.26    157.79 o
   0   8  -5    11614.94    11347.10    295.36 o
   2   8  -5    16764.64    16450.00    263.51 o
   3   8  -5     3656.78     3387.64     84.47 o
   4   8  -5     1481.75     1692.69     61.08 o
   5   8  -5      530.67      502.59     42.61 o
   6   8  -5      800.01     1036.58     53.24 o
   7   8  -5      887.86      704.99     64.08 o
   8   8  -5     1373.39     1447.15    131.44 o
   9   8  -5     1323.35     1430.21     91.71 o
  10   8  -5      933.68     1032.57    138.18 o
  11   8  -5     2496.77     2261.86    185.33 o
  -7   9  -5     2167.61     2821.88    201.46 o
  -6   9  -5      101.28       71.57     67.70 o
  -5   9  -5      355.44      430.83     91.58 o
  -4   9  -5     1624.66     1564.59    133.99 o
  -3   9  -5     3280.56     3478.33     98.17 o
  -2   9  -5       23.46       45.34     25.50 o
  -1   9  -5     3073.72     3082.63    134.58 o
   0   9  -5     3551.26     3242.32     85.11 o
   1   9  -5      121.09      303.12     37.11 o
   2   9  -5      686.10      643.12     42.30 o
   3   9  -5     6752.24     6706.38    132.93 o
   4   9  -5     8240.41     8494.06    158.89 o
   5   9  -5     5531.29     5505.34    119.43 o
   6   9  -5     6463.29     6613.15    137.19 o
   7   9  -5     5545.04     5649.98    162.23 o
   8   9  -5     2209.94     2495.71    108.87 o
   9   9  -5     1783.12     1953.94    156.64 o
  10   9  -5      674.31      531.25    105.69 o
  -7  10  -5       28.47       25.74     71.18 o
  -6  10  -5      177.76      170.44     83.59 o
  -5  10  -5      346.80      704.48    114.53 o
  -4  10  -5      186.72      377.48     85.53 o
  -3  10  -5      149.30      152.19     44.38 o
  -2  10  -5      490.79      486.96     42.29 o
  -1  10  -5      734.46      833.34     50.29 o
   0  10  -5     2042.76     2403.31     73.60 o
   1  10  -5      459.69      474.84     61.51 o
   2  10  -5      552.66      492.15     38.80 o
   3  10  -5      446.10      488.04     39.42 o
   4  10  -5      545.05      676.77     58.44 o
   5  10  -5      500.65      641.59     45.18 o
   6  10  -5      237.02      431.02     40.05 o
   7  10  -5      538.09      471.46     55.08 o
   8  10  -5      480.55      503.26     98.71 o
   9  10  -5       12.84      -16.21     60.41 o
  10  10  -5        9.80       41.41     70.10 o
  -7  11  -5     1014.78      907.18    141.13 o
  -6  11  -5      496.54      491.39    105.85 o
  -5  11  -5      283.45      307.61     87.00 o
  -4  11  -5      165.25      281.09     82.89 o
  -3  11  -5       43.57       17.83     38.73 o
  -2  11  -5       27.88        2.30     25.96 o
  -1  11  -5      455.13      342.72     36.00 o
   0  11  -5     1716.44     1545.31     60.69 o
   1  11  -5      679.22      656.02     44.82 o
   2  11  -5     2113.05     1843.10     94.85 o
   3  11  -5     3477.68     3487.90    102.41 o
   4  11  -5     2447.66     2294.40    125.44 o
   5  11  -5     1729.99     1679.27     66.00 o
   6  11  -5     1460.52     1494.97     63.42 o
   7  11  -5     2516.02     2561.41    104.77 o
   8  11  -5      627.78      899.89    119.18 o
   9  11  -5      459.84      573.12    103.13 o
  10  11  -5      311.09      183.62     87.78 o
  -7  12  -5      727.48      767.99    135.00 o
  -6  12  -5     1202.92     1166.33    147.95 o
  -5  12  -5      711.01      776.21    120.27 o
  -4  12  -5     1501.67     1710.06    145.94 o
  -3  12  -5     5367.06     5841.79    179.95 o
  -2  12  -5    11762.40    11246.48    469.76 o
  -1  12  -5     5212.42     5698.64    166.91 o
   0  12  -5     1256.91     1162.56     57.67 o
   1  12  -5     5556.69     5072.49    155.21 o
   2  12  -5    10919.72    10333.81    186.86 o
   3  12  -5     8167.34     8457.54    161.69 o
   4  12  -5     1895.40     1772.43     82.37 o
   5  12  -5      173.87      134.59     31.14 o
   6  12  -5       12.08        4.62     24.94 o
   7  12  -5       40.04      221.00     73.74 o
   8  12  -5      470.96      475.26     96.15 o
   9  12  -5     1065.39     1082.74    135.62 o
  10  12  -5      767.75      795.21    128.26 o
  -7  13  -5     2396.44     2576.84    202.62 o
  -6  13  -5     2190.45     2362.90    185.48 o
  -5  13  -5     1410.16     1786.75    157.49 o
  -4  13  -5     2602.75     2952.46    188.90 o
  -3  13  -5     3247.05     3292.49    192.77 o
  -2  13  -5      297.03      489.91     62.57 o
  -1  13  -5      737.94      693.08     69.11 o
   0  13  -5      120.69      176.90     42.20 o
   1  13  -5     1090.14     1032.36     55.39 o
   2  13  -5     3338.61     3230.51     88.70 o
   3  13  -5     5544.09     5579.91    139.37 o
   4  13  -5     5206.26     5124.87    118.14 o
   5  13  -5     5734.75     5821.43    166.81 o
   6  13  -5     6708.53     7413.54    196.75 o
   7  13  -5     5160.45     5423.30    244.03 o
   8  13  -5     4397.49     4594.67    233.02 o
   9  13  -5     1813.47     1960.30    160.51 o
  10  13  -5     1269.34     1178.58    152.61 o
  -6  14  -5      950.47      860.42    137.64 o
  -5  14  -5     2062.88     2196.18    173.23 o
  -4  14  -5     2705.62     3125.23    185.60 o
  -3  14  -5     2278.03     2270.04    110.32 o
  -2  14  -5     1741.35     1682.95     94.42 o
  -1  14  -5     4374.42     4442.19    286.02 o
   0  14  -5     7442.51     7526.40    243.41 o
   1  14  -5     6422.58     6204.07    132.02 o
   2  14  -5     3042.93     2902.04     96.80 o
   3  14  -5     1254.25     1255.96     61.45 o
   4  14  -5       39.26       32.07     25.11 o
   5  14  -5       49.58      170.50     42.44 o
   6  14  -5      173.02      386.58     53.64 o
   7  14  -5       40.19       -1.40     54.05 o
   8  14  -5      309.89      371.82     86.69 o
   9  14  -5      557.21      589.33    112.13 o
  -6  15  -5       84.09       10.70     72.97 o
  -5  15  -5      508.24      423.15    104.06 o
  -4  15  -5      339.49      160.04    118.25 o
  -3  15  -5      241.53      172.40     50.61 o
  -2  15  -5       68.54       63.57     40.26 o
  -1  15  -5      459.08      503.83     61.03 o
   0  15  -5      961.53     1094.69    107.28 o
   1  15  -5      526.68      490.44     58.39 o
   2  15  -5       43.27       65.02     30.19 o
   3  15  -5       68.10       75.34     27.75 o
   4  15  -5     1044.28      889.84     70.02 o
   5  15  -5     2906.68     3353.98    124.42 o
   6  15  -5      796.19      866.84     74.42 o
   7  15  -5       33.86       54.75     61.03 o
   8  15  -5      153.78      233.02     80.57 o
   9  15  -5      548.92      437.81    100.73 o
  -6  16  -5      530.69      502.71    116.70 o
  -5  16  -5       19.73        4.73     69.48 o
  -4  16  -5      204.18      226.88     56.53 o
  -3  16  -5     1152.97     1151.32    152.02 o
  -2  16  -5     3121.15     3169.48    132.42 o
  -1  16  -5     1249.27     1292.48     86.49 o
   0  16  -5      537.00      761.87     70.91 o
   1  16  -5      256.88      265.69     49.08 o
   3  16  -5     1808.45     1807.58     69.17 o
   4  16  -5      714.73      761.33     84.72 o
   5  16  -5     1070.53     1460.42     87.57 o
   6  16  -5       79.07       96.42     44.25 o
   7  16  -5       55.60       22.80     57.15 o
   8  16  -5      395.82      380.27     91.11 o
   9  16  -5      474.80      338.94    102.20 o
  -6  17  -5     2131.33     2347.70    199.75 o
  -5  17  -5     1254.55     1339.48    163.85 o
  -4  17  -5      783.72      878.85     90.61 o
  -3  17  -5      308.75      319.55     61.51 o
  -2  17  -5      158.12      220.41     52.71 o
  -1  17  -5      716.26      711.58     76.23 o
   0  17  -5      337.58      481.16     64.14 o
   1  17  -5     1273.66     1194.51     83.63 o
   3  17  -5     1907.54     1717.43    138.18 o
   4  17  -5     3424.71     3497.95    127.30 o
   5  17  -5     4838.60     5005.31    161.02 o
   6  17  -5     4239.58     4906.70    273.69 o
   7  17  -5     2131.56     2216.89    159.27 o
   8  17  -5     1412.17     1304.36    144.85 o
   9  17  -5      976.82     1061.26    140.82 o
  -5  18  -5     1489.95     1581.72    125.08 o
  -4  18  -5     2926.96     2789.93    138.27 o
  -3  18  -5     3922.28     4155.48    266.79 o
  -2  18  -5     3234.23     3503.31    402.29 o
  -1  18  -5     5890.80     5817.59    185.84 o
   0  18  -5     7491.43     7625.20    215.36 o
   1  18  -5     5792.63     5413.53    168.98 o
   2  18  -5     4671.34     4055.05    213.24 o
   3  18  -5     3344.81     3317.38    189.98 o
   4  18  -5     1012.67     1100.57    126.32 o
   5  18  -5      314.34      369.98     55.48 o
   6  18  -5      200.79      167.33     49.29 o
   7  18  -5       19.18       72.12     66.30 o
   8  18  -5       51.13      -49.78     61.10 o
  -5  19  -5     1109.91     1346.45    117.72 o
  -4  19  -5      576.91      489.38     77.28 o
  -3  19  -5      240.60      157.33     54.22 o
  -2  19  -5      863.60      791.74     86.07 o
  -1  19  -5      186.29      228.74     55.48 o
   0  19  -5      702.12      867.65    125.08 o
   1  19  -5     2045.99     2144.31    162.30 o
   2  19  -5      771.48      817.62    119.03 o
   3  19  -5      921.42      773.88    113.21 o
   4  19  -5     2333.22     2627.87    176.10 o
   5  19  -5     4716.57     4755.30    284.74 o
   6  19  -5     4222.31     4768.20    165.66 o
   7  19  -5     2341.54     2477.35    173.54 o
   8  19  -5     1162.50     1067.62    135.55 o
  -4  20  -5      422.08      483.48     79.65 o
  -3  20  -5      135.02      176.83     57.99 o
  -2  20  -5       44.86       48.94     47.47 o
  -1  20  -5      307.34      364.78    111.31 o
   0  20  -5      872.23      875.93    127.40 o
   1  20  -5     1114.14     1034.82    133.30 o
   2  20  -5      156.91      188.59     75.99 o
   3  20  -5      119.24      189.28     76.15 o
   4  20  -5      501.00      497.67    102.20 o
   5  20  -5      251.63      366.16     91.27 o
   6  20  -5        9.70      -17.69     42.30 o
   7  20  -5       10.82        7.44     63.28 o
  -4  21  -5       19.71       -3.90     50.06 o
  -3  21  -5       76.30       83.78     55.92 o
  -2  21  -5      450.00      382.93     69.54 o
  -1  21  -5      496.50      570.49    112.52 o
   0  21  -5       74.97       90.34     71.73 o
   1  21  -5      183.29      185.48     83.82 o
   2  21  -5       76.88       47.92     65.99 o
   3  21  -5      382.47      319.01     90.57 o
   4  21  -5      457.67      597.47    113.99 o
   5  21  -5      321.96      528.77    109.41 o
   6  21  -5       91.59      224.26     86.38 o
  -3  22  -5      894.45     1127.81    111.22 o
  -2  22  -5     1065.35      929.43    142.83 o
  -1  22  -5     1656.36     1713.94    164.62 o
   0  22  -5     2200.22     2136.47    177.57 o
   1  22  -5     1135.94      864.84    133.30 o
   2  22  -5     1058.38      894.15    129.96 o
   3  22  -5     1507.64     1075.53    138.18 o
   4  22  -5     1507.35     1324.44    154.00 o
   5  22  -5       56.50      130.74     81.96 o
   6  22  -5      153.42      158.19     87.93 o
  -2  23  -5       98.10       -5.20     72.81 o
  -1  23  -5      580.97      571.57    118.56 o
   0  23  -5      183.06      154.70     80.96 o
   1  23  -5     2224.18     1902.99    167.65 o
   2  23  -5     1718.48     1803.97    165.94 o
   3  23  -5      726.97      328.94     80.26 o
   4  23  -5     1301.63     1144.54    148.19 o
   5  23  -5     3915.52     4351.81    255.89 o
  -1  24  -5     2670.00     2607.70    208.75 o
   0  24  -5     3093.73     2323.59    193.24 o
   1  24  -5     2589.31     2581.26    200.37 o
   2  24  -5     1826.02     1813.43    170.36 o
   3  24  -5      498.62        5.66     36.14 o
   4  24  -5       59.20       69.32     76.69 o
   0  25  -5      147.50      165.71     90.42 o
   1  25  -5      236.96      300.40     99.49 o
   2  25  -5      869.35      757.52    136.63 o
   3  25  -5      126.37       22.49     54.82 o
  -2   0  -4    17175.60    15767.42    431.37 o
  -1   0  -4    11477.76    10068.92    292.73 o
   0   0  -4    27269.75    28324.17    711.38 o
   1   0  -4     2852.94     2610.57    112.05 o
   2   0  -4      487.90      362.67     47.30 o
   3   0  -4     1719.84     2566.68    113.29 o
   4   0  -4      204.39      404.78     56.30 o
   5   0  -4     4798.14     4776.28    181.22 o
   8   0  -4     3042.39     2644.85    155.86 o
   9   0  -4     3284.67     3526.67    191.53 o
  10   0  -4     5494.08     5664.54    261.55 o
  11   0  -4     3256.13     3157.02    200.53 o
  -3   1  -4        7.54       24.19     32.80 o
  -2   1  -4     3289.13     3473.32     99.59 o
  -1   1  -4     8996.28     7873.19    170.66 o
   0   1  -4    11295.24    10818.64    217.84 o
   1   1  -4     4988.37     4757.01    115.95 o
   2   1  -4     6293.33     6985.37    236.82 o
   3   1  -4    25670.85    27081.27    482.16 o
   4   1  -4    29392.16    33288.27    581.18 o
   6   1  -4     5420.76     5986.04    158.04 o
   7   1  -4     2316.98     2539.03    103.82 o
   9   1  -4      430.90      461.38    197.46 o
  10   1  -4      114.40       90.48     46.12 o
  11   1  -4       17.58       34.28     54.05 o
  -3   2  -4     3965.18     3926.17    158.11 o
  -2   2  -4     3271.30     3253.98    115.07 o
  -1   2  -4     4883.90     4800.35    119.09 o
   0   2  -4     1538.44     2121.25     71.61 o
   1   2  -4     1635.63     1713.78     63.78 o
   2   2  -4      309.54      217.83     27.41 o
   4   2  -4     2428.56     3025.31     96.82 o
   5   2  -4      472.28      477.85     72.81 o
   6   2  -4     1217.44     1064.28     67.64 o
   7   2  -4     2055.94     2361.63    145.32 o
   8   2  -4      909.17      892.20     75.26 o
   9   2  -4     1274.40     1262.37     89.33 o
  10   2  -4      240.20       97.82    109.26 o
  11   2  -4      510.62      565.50    101.85 o
  -3   3  -4      253.80      438.35     59.63 o
  -2   3  -4      987.70     1229.93     59.33 o
  -1   3  -4     3214.55     3857.47    168.35 o
   0   3  -4     3069.01     2985.34     85.89 o
   1   3  -4      997.94      901.82     47.30 o
   2   3  -4      834.94      635.29     38.83 o
   3   3  -4     4546.90     5776.19    111.60 o
   4   3  -4     5863.08     6392.89    115.61 o
   5   3  -4     1077.89     1314.04     66.03 o
   6   3  -4      419.64      554.56     53.97 o
   7   3  -4     1370.70     1154.11     75.26 o
   8   3  -4      646.81      762.54     70.14 o
   9   3  -4       96.46      140.83     98.52 o
  10   3  -4       36.52       39.88     43.21 o
  11   3  -4      144.00      160.61     52.35 o
  -8   4  -4      553.84      529.08    105.61 o
  -4   4  -4     4147.51     4626.31    183.93 o
  -3   4  -4     5460.36     5791.24    199.44 o
  -2   4  -4    16527.55    17252.79    330.15 o
  -1   4  -4    16312.23    15769.82    300.75 o
   0   4  -4     2809.61     2109.14     71.00 o
   1   4  -4     1595.90     1256.73     55.64 o
   2   4  -4      541.17      527.28     31.24 o
   3   4  -4     4996.73     4965.43    181.17 o
   4   4  -4      826.49     1217.16     69.33 o
   5   4  -4     2558.55     2668.44     66.02 o
   6   4  -4     1195.38     1316.95     73.66 o
   7   4  -4     1888.29     1585.72    121.05 o
   8   4  -4     3531.56     3527.01    127.51 o
   9   4  -4     3147.12     3225.14    129.40 o
  10   4  -4     3075.54     3164.89    133.99 o
  11   4  -4     1190.76     1364.25    108.10 o
  -8   5  -4     2198.46     2540.16    190.06 o
  -5   5  -4      146.30      215.88     58.93 o
  -4   5  -4      545.54      462.31     67.62 o
  -3   5  -4     1599.27     1685.71     97.70 o
  -2   5  -4      433.87      406.12     49.43 o
  -1   5  -4     4593.42     4697.65    117.47 o
   0   5  -4    11425.16    10491.76    211.30 o
   1   5  -4     4626.42     3771.01    134.77 o
   2   5  -4     7912.74     8125.20    140.58 o
   3   5  -4    18349.74    20680.02    310.34 o
   4   5  -4    16899.27    17366.53    267.78 o
   5   5  -4    11933.96    12299.02    202.55 o
   6   5  -4     8286.08     8581.43    370.97 o
   7   5  -4     2781.15     3177.29    115.69 o
   8   5  -4     1804.88     2129.62     99.82 o
   9   5  -4     1715.95     1993.18    103.48 o
  10   5  -4      637.63      696.39     76.80 o
  11   5  -4       47.70      114.22     77.70 o
  -7   6  -4     1380.21     1631.05    144.54 o
  -6   6  -4     4798.24     5151.85    159.62 o
  -5   6  -4     5548.35     5904.69    221.85 o
  -4   6  -4     8808.34    10487.50    318.86 o
  -3   6  -4     8594.32     9245.41    278.92 o
  -2   6  -4     1069.01     1015.95     56.15 o
  -1   6  -4     3238.59     3401.62     80.47 o
   0   6  -4    12698.69    11966.83    239.03 o
   1   6  -4     5956.18     5979.91    135.94 o
   2   6  -4     2530.47     2440.72     62.71 o
   3   6  -4      801.50     1001.16     42.38 o
   4   6  -4      538.04      618.03     66.51 o
   5   6  -4      219.59      339.59     30.02 o
   6   6  -4     3776.38     3922.35     90.53 o
   7   6  -4     2067.36     2140.43    142.14 o
   8   6  -4     2134.80     2299.99    103.50 o
   9   6  -4     3407.62     3663.28    137.40 o
  10   6  -4     2790.26     3094.24    132.42 o
  11   6  -4     3638.96     4061.80    240.69 o
  -7   7  -4       24.33       79.56     62.50 o
  -6   7  -4      206.34      238.52     74.36 o
  -5   7  -4     1330.90     1445.85     80.72 o
  -4   7  -4     1749.36     1781.72    130.74 o
  -3   7  -4      220.93      191.21     35.74 o
  -2   7  -4     6189.93     5427.66    137.61 o
  -1   7  -4     6897.98     6793.85    128.81 o
   0   7  -4      874.71      860.93     40.10 o
   1   7  -4     2456.45     1773.65     98.95 o
   2   7  -4     5069.73     4960.42    116.58 o
   3   7  -4     4377.24     4302.22     91.15 o
   4   7  -4     2389.40     2033.12     69.80 o
   5   7  -4     1751.57     1825.25     60.13 o
   6   7  -4     2147.42     2094.99     65.69 o
   7   7  -4     2764.07     2968.18    111.22 o
   8   7  -4      514.17      449.32     91.89 o
   9   7  -4      918.18      803.48     75.03 o
  10   7  -4      327.47      302.26     90.96 o
  11   7  -4      746.43      593.75    116.00 o
  -7   8  -4      285.55      383.68     93.21 o
  -6   8  -4      121.34       95.92     63.59 o
  -5   8  -4      128.31      113.29     59.24 o
  -4   8  -4      507.31      555.93     54.74 o
  -3   8  -4      387.79      338.93     41.72 o
  -2   8  -4      506.19      441.15     42.76 o
  -1   8  -4      693.36      671.70     58.35 o
   0   8  -4      883.60      888.41     49.55 o
   1   8  -4       94.81       85.42     22.85 o
   2   8  -4      396.03      399.22     30.64 o
   3   8  -4     1642.57     1971.29     59.31 o
   4   8  -4       86.52      139.92     23.64 o
   5   8  -4     2231.38     2340.01     96.18 o
   6   8  -4      575.46      545.54     40.20 o
   7   8  -4      127.37      131.85     38.64 o
   8   8  -4      623.53      567.98     61.45 o
   9   8  -4     1080.39     1037.04     84.28 o
  10   8  -4      288.72      371.20     96.31 o
  11   8  -4       94.87      188.12     88.94 o
  -7   9  -4      911.61     1095.30    140.66 o
  -6   9  -4     1147.09     1365.93    133.92 o
  -5   9  -4      438.24      476.43     90.11 o
  -4   9  -4       68.88       85.21     46.49 o
  -3   9  -4      286.33      261.58     38.05 o
  -2   9  -4      583.90      557.92     45.84 o
  -1   9  -4     4987.50     4373.73    121.72 o
   0   9  -4     5643.26     5084.22    116.12 o
   2   9  -4     4115.07     3779.54     86.27 o
   3   9  -4     7294.60     7527.02    139.06 o
   4   9  -4    12769.19    13285.54    219.94 o
   5   9  -4    13891.64    14031.48    233.36 o
   6   9  -4     3035.64     3093.12     84.04 o
   7   9  -4      239.19      263.58     44.72 o
   8   9  -4      291.42      366.91     53.00 o
   9   9  -4      255.86      399.74     92.12 o
  10   9  -4      525.73      614.45    111.97 o
  -7  10  -4     2554.74     2719.13    188.51 o
  -6  10  -4     3322.55     3661.21    208.67 o
  -5  10  -4     3623.99     4046.44    210.69 o
  -4  10  -4    10416.89    11318.30    392.21 o
  -3  10  -4    10295.56    11071.32    377.02 o
  -2  10  -4     6295.45     6310.62    192.04 o
  -1  10  -4     8039.83     7364.85    138.65 o
   0  10  -4    10546.45    10325.18    177.32 o
   1  10  -4    10493.35     9951.41    172.48 o
   2  10  -4     2852.93     3090.08     77.75 o
   3  10  -4      626.85      544.97     37.74 o
   4  10  -4      579.49      660.07     41.77 o
   5  10  -4      265.16      436.15     37.67 o
   6  10  -4     1869.96     2012.01     69.64 o
   7  10  -4     2913.26     3066.75    111.95 o
   8  10  -4     3145.48     3355.45    192.15 o
   9  10  -4     3088.60     3319.55    201.07 o
  10  10  -4     3395.16     3723.94    224.33 o
  -7  11  -4      233.25      289.24     92.97 o
  -6  11  -4       22.49       34.04     63.12 o
  -5  11  -4     1265.44     1220.07    135.08 o
  -4  11  -4     1608.24     1780.01    138.88 o
  -3  11  -4      685.49      672.84     99.72 o
  -2  11  -4     5513.20     5526.95    453.12 o
  -1  11  -4     4695.98     4253.90     95.38 o
   0  11  -4     2150.66     1767.87     57.60 o
   1  11  -4     9799.41     9304.71    165.62 o
   2  11  -4    17062.58    15895.75    255.45 o
   3  11  -4    15902.97    15900.76    256.26 o
   4  11  -4     9742.45     9953.70    177.86 o
   5  11  -4     4557.75     4601.34    106.34 o
   6  11  -4     9540.48     9708.12    181.03 o
   7  11  -4     6335.14     6786.67    274.04 o
   8  11  -4      962.54      781.87    110.50 o
   9  11  -4      665.44      891.44    125.31 o
  10  11  -4      112.70       79.56     75.53 o
  -7  12  -4      435.93      371.74    101.81 o
  -6  12  -4      837.15      802.81    119.49 o
  -5  12  -4     2088.10     2283.34    162.38 o
  -4  12  -4     1196.46     1251.63    122.05 o
  -3  12  -4     1668.29     1653.22    134.31 o
  -2  12  -4     1133.93     1183.03     81.46 o
  -1  12  -4      537.52      562.20     37.05 o
   0  12  -4     2627.48     2869.00     75.60 o
   1  12  -4     4099.63     4203.80    207.04 o
   2  12  -4       70.92      137.94     26.10 o
   3  12  -4      375.67      362.10     34.47 o
   4  12  -4      192.10      251.26     32.20 o
   5  12  -4      327.07      309.88     35.72 o
   6  12  -4      966.75      957.39    113.87 o
   7  12  -4     1506.46     1536.99    130.66 o
   8  12  -4     1836.42     1827.00    146.87 o
   9  12  -4     1259.71     1340.03    151.98 o
  10  12  -4      507.96      653.69    121.20 o
  -7  13  -4      315.44      214.95     90.34 o
  -6  13  -4       68.04      114.69     69.01 o
  -5  13  -4      323.18      393.92     87.00 o
  -4  13  -4       63.39       73.98     58.62 o
  -3  13  -4      375.98      341.27     78.86 o
  -2  13  -4      713.59      608.59     63.16 o
  -1  13  -4      595.06      775.58     65.81 o
   0  13  -4       46.40       52.08     21.33 o
   1  13  -4     1494.53     1291.38     54.71 o
   2  13  -4     1046.58     1031.95     54.54 o
   3  13  -4      593.05      518.46     40.53 o
   4  13  -4      114.69      189.58     34.07 o
   5  13  -4      642.13      605.11     60.75 o
   6  13  -4      109.75       55.56     44.08 o
   7  13  -4      161.14      238.37     74.67 o
   8  13  -4      189.77      294.97     81.96 o
   9  13  -4      120.53      112.90     73.51 o
  10  13  -4      532.00      444.63    109.65 o
  -7  14  -4     1895.91     1845.22    170.67 o
  -6  14  -4      529.85      660.67    117.71 o
  -5  14  -4      284.60      445.80     95.46 o
  -4  14  -4     3134.01     3012.40    183.47 o
  -3  14  -4     6829.33     6624.99    279.16 o
  -2  14  -4     3377.63     3530.02    155.59 o
  -1  14  -4     1478.78     1308.45     79.52 o
   0  14  -4      794.94      767.66     80.18 o
   1  14  -4     1496.26     1449.05     70.20 o
   2  14  -4      676.35      626.81     75.97 o
   3  14  -4     1063.49      926.82     51.72 o
   4  14  -4      796.74      775.67     66.58 o
   5  14  -4      259.55      232.76     62.07 o
   6  14  -4     1128.53     1219.40     78.54 o
   7  14  -4     2230.80     2253.95    156.09 o
   8  14  -4     1868.02     1868.10    152.68 o
   9  14  -4     1262.06     1370.73    154.54 o
  -7  15  -4      366.53      213.32     93.52 o
  -6  15  -4      508.17      483.40    104.99 o
  -5  15  -4     1191.71     1073.04    139.66 o
  -4  15  -4       60.94      118.33     69.40 o
  -3  15  -4      676.37      694.09    107.32 o
  -2  15  -4     1799.71     1791.04     94.09 o
  -1  15  -4     1825.96     1761.69     90.93 o
   0  15  -4     2439.01     2154.78     98.67 o
   1  15  -4     1759.68     1686.37    141.87 o
   2  15  -4     7000.13     6887.53    161.88 o
   3  15  -4     6113.05     5917.86    125.57 o
   4  15  -4     4694.68     4766.06    145.67 o
   5  15  -4     4445.67     4746.46    149.01 o
   6  15  -4     5105.22     5357.87    164.07 o
   7  15  -4     2448.94     2513.95    164.47 o
   8  15  -4      661.89      564.52    103.29 o
   9  15  -4      274.74      269.62     90.49 o
  -7  16  -4     1925.06     1876.39    178.35 o
  -6  16  -4     3592.68     3540.47    224.02 o
  -5  16  -4     5159.42     5259.30    265.74 o
  -4  16  -4     6182.49     6283.95    287.30 o
  -3  16  -4     4801.61     4596.22    234.88 o
  -2  16  -4     2438.97     2634.08    114.30 o
  -1  16  -4     2381.98     2697.61    112.22 o
   0  16  -4     5711.89     5661.74    310.21 o
   1  16  -4     5901.21     5230.44    415.28 o
   2  16  -4     1930.90     1720.69    110.89 o
   3  16  -4       95.63       70.64     57.69 o
   4  16  -4      639.06      707.13     83.67 o
   5  16  -4     1320.46     1271.38     89.41 o
   6  16  -4      159.33      165.36     46.72 o
   7  16  -4      527.46      620.11    101.19 o
   8  16  -4     2318.77     2276.75    168.19 o
   9  16  -4     2622.26     2609.41    192.15 o
  -6  17  -4      217.31      234.49     90.80 o
  -5  17  -4      120.15      199.52     83.59 o
  -4  17  -4       91.99       50.79     67.23 o
  -3  17  -4      142.62      106.67     45.82 o
  -2  17  -4      918.36     1042.55     86.26 o
  -1  17  -4     3060.73     3241.54    217.59 o
   0  17  -4     8078.29     8737.26    455.02 o
   1  17  -4     2934.68     3256.06    119.89 o
   2  17  -4      972.41      785.75    105.85 o
   3  17  -4     1289.04     1531.95     91.73 o
   4  17  -4     3185.09     3448.11    169.55 o
   5  17  -4     3533.20     3968.82    139.95 o
   6  17  -4     1274.08     1564.07    191.22 o
   7  17  -4      747.41      765.90    108.64 o
   8  17  -4     1031.37     1225.18    142.76 o
   9  17  -4      485.79      458.82    106.54 o
  -6  18  -4      126.77      143.84     83.20 o
  -5  18  -4      250.47      180.37     81.58 o
  -4  18  -4       80.79      154.78     76.07 o
  -3  18  -4      685.19      713.71     91.62 o
  -2  18  -4       58.05       53.86     40.40 o
  -1  18  -4      738.26      902.96     98.09 o
   0  18  -4      206.02      130.25     43.28 o
   1  18  -4     1185.57     1183.08    133.14 o
   2  18  -4      609.81      442.93     89.87 o
   3  18  -4      325.83      404.31     87.86 o
   4  18  -4      362.34      483.68     71.03 o
   5  18  -4       13.48       47.50     41.75 o
   6  18  -4        5.35      -27.79     39.23 o
   7  18  -4      760.05      595.61    105.92 o
   8  18  -4      438.82      384.15     97.94 o
  -5  19  -4      264.23      264.11     94.37 o
  -4  19  -4      182.11      206.34     84.52 o
  -3  19  -4      189.84      203.57     54.17 o
  -2  19  -4      616.95      635.54    110.15 o
  -1  19  -4     1414.92     1507.00     99.96 o
   0  19  -4      914.77      637.79    107.79 o
   1  19  -4     2205.37     2148.57    160.13 o
   2  19  -4     2351.51     2164.54    158.65 o
   3  19  -4     2982.91     3046.13    187.34 o
   4  19  -4     1759.60     1932.84    153.15 o
   5  19  -4     1942.58     2169.92    108.33 o
   6  19  -4     1912.97     2113.97    109.98 o
   7  19  -4      714.67      666.72    108.64 o
   8  19  -4      346.22      434.71    103.75 o
  -5  20  -4     2043.85     2289.08    191.84 o
  -4  20  -4     2607.70     2607.38    139.07 o
  -3  20  -4     2858.67     2924.30    135.55 o
  -2  20  -4     4322.19     4582.07    216.07 o
  -1  20  -4     2188.05     2090.79    143.15 o
   0  20  -4     1508.13     1575.37    144.77 o
   1  20  -4     1277.13     1231.70    141.28 o
   2  20  -4     1857.94     1607.63    144.00 o
   3  20  -4      221.05      293.81     80.96 o
   4  20  -4      959.60      924.24    125.54 o
   5  20  -4     1001.52      984.80    128.88 o
   6  20  -4      264.07      178.52     54.95 o
   7  20  -4      579.91      648.26    109.96 o
  -4  21  -4      236.81      288.87     71.18 o
  -3  21  -4      187.16      173.11     56.80 o
  -2  21  -4      397.43      435.61     68.17 o
  -1  21  -4     1208.95     1158.50    148.73 o
   0  21  -4     5191.15     4995.26    258.92 o
   1  21  -4     5336.48     4932.69    252.64 o
   2  21  -4     2142.10     1989.45    163.62 o
   3  21  -4     3914.19     3149.03    197.12 o
   4  21  -4     5805.80     5741.15    279.00 o
   5  21  -4     3875.69     4245.88    237.67 o
   6  21  -4     1992.38     2320.33    176.33 o
   7  21  -4     1680.55     1906.40    157.10 o
  -4  22  -4      934.07      887.02     96.01 o
  -3  22  -4      771.05      724.85     87.53 o
  -2  22  -4     1064.64      978.36    143.22 o
  -1  22  -4     1424.93     1378.72    164.00 o
   0  22  -4     2077.05     1893.92    162.76 o
   1  22  -4     1259.44     1324.75    154.16 o
   2  22  -4      855.24      771.48    120.42 o
   3  22  -4      223.87       72.43     41.95 o
   4  22  -4      106.45      210.61     89.10 o
   5  22  -4      407.78      406.56    102.05 o
   6  22  -4      641.33      534.82    110.34 o
  -3  23  -4     1012.25      935.09    151.21 o
  -2  23  -4       97.75      169.66     88.63 o
  -1  23  -4       25.20       17.37     65.68 o
   0  23  -4       40.41       36.06     68.24 o
   1  23  -4      229.86      121.82     79.95 o
   2  23  -4      377.97      474.49    107.79 o
   3  23  -4        3.30       -8.37     31.56 o
   4  23  -4      168.51      150.28     86.15 o
   5  23  -4      387.74      333.90    101.58 o
   6  23  -4      487.60      590.88    118.95 o
  -2  24  -4      744.18      620.66    125.47 o
  -1  24  -4      702.89      541.95    117.40 o
   0  24  -4       69.44       56.92     71.57 o
   1  24  -4      461.57      383.61    102.51 o
   2  24  -4      649.05      763.18    132.52 o
   3  24  -4      212.84       83.36     63.59 o
   4  24  -4       35.56       23.50     78.55 o
   5  24  -4      698.47      901.83    139.58 o
  -1  25  -4     1326.77     1170.28    164.39 o
   0  25  -4     2105.07     1863.44    177.96 o
   1  25  -4     1208.59      990.69    149.19 o
   2  25  -4     1039.10     1103.83    157.26 o
   3  25  -4     1520.01     1479.22    176.26 o
   4  25  -4     2326.42     2387.02    200.06 o
   1  26  -4      665.81      576.07    125.78 o
   2  26  -4      221.53      235.19     98.48 o
  -7   1  -3       58.25      139.50     57.23 o
  -1   1  -3    26969.98    25415.51    446.46 o
   0   1  -3     2834.89     3848.56     94.31 o
   1   1  -3     2687.32     2730.62     75.36 o
   2   1  -3     4648.93     5471.67    119.72 o
   5   1  -3     1102.88     1195.18     60.91 o
   6   1  -3      902.83     1180.44     66.64 o
   8   1  -3       37.10      104.98     32.32 o
   9   1  -3      845.49      903.83     80.59 o
  10   1  -3      666.88      615.39     72.85 o
  11   1  -3      338.89      429.80     68.73 o
  -7   2  -3     9319.56     9409.88    337.70 o
  -6   2  -3     9772.80     9927.56    316.92 o
  -2   2  -3    12984.83    12378.32    334.68 o
  -1   2  -3     7408.88     6185.88    133.68 o
   0   2  -3     3550.58     3304.13     96.00 o
   1   2  -3      853.46      720.63     54.32 o
   3   2  -3     5747.80     5883.89    101.35 o
   4   2  -3    12125.59    12846.18    252.69 o
   5   2  -3     6825.65     6949.83    163.16 o
   6   2  -3     7015.41     6940.35    172.28 o
   7   2  -3     8693.64     9108.11    218.53 o
   8   2  -3     7188.15     7652.14    201.17 o
  10   2  -3     2856.59     2428.05    521.21 o
  11   2  -3     2356.07     2434.12    126.06 o
  -8   3  -3      380.70      501.24     92.66 o
  -2   3  -3    30078.97    30181.41    743.02 o
  -1   3  -3    26199.69    25288.36    445.04 o
   0   3  -3    12430.94    10685.67    205.40 o
   2   3  -3    20992.56    22269.01    322.18 o
   3   3  -3    34705.10    39895.38    560.56 o
   4   3  -3    20970.43    22466.99    330.09 o
   5   3  -3     2605.79     2849.11     92.62 o
   6   3  -3      337.29      394.60     46.74 o
   7   3  -3     1585.41     2216.35     95.77 o
   8   3  -3      156.56      329.43     50.96 o
   9   3  -3      328.44      396.92     68.63 o
  10   3  -3      862.30      902.59     84.77 o
  11   3  -3      754.31      719.21    116.24 o
  -8   4  -3     2622.69     2554.66    175.79 o
  -2   4  -3     6842.02     7142.82    210.30 o
  -1   4  -3    13008.43    12995.95    255.74 o
   0   4  -3     2405.53     2465.58    113.25 o
   1   4  -3     2864.56     2726.32     60.31 o
   2   4  -3     9999.58     9887.49    157.19 o
   3   4  -3     2715.53     2704.60     76.15 o
   4   4  -3      259.60      253.51     22.42 o
   5   4  -3     2775.45     2998.34     68.89 o
   6   4  -3     8272.23     9273.49    252.92 o
   7   4  -3     6116.81     6447.33    172.59 o
   8   4  -3     2122.93     2314.91    102.71 o
   9   4  -3     2364.43     2554.81    113.60 o
  10   4  -3     2864.25     3050.41    131.05 o
  11   4  -3      957.50     1061.57     97.33 o
  -9   5  -3       12.91       15.82     67.54 o
  -8   5  -3      576.21      508.06     99.57 o
  -7   5  -3       77.86      111.66     63.43 o
  -3   5  -3     3407.37     3348.94    128.18 o
  -2   5  -3      263.90      386.24     43.35 o
  -1   5  -3     1786.15     1923.74     62.81 o
   0   5  -3       44.94        9.12     11.50 o
   1   5  -3     4755.59     4480.01     85.27 o
   2   5  -3      348.66      298.86     43.03 o
   3   5  -3     1360.88     1259.39     46.77 o
   4   5  -3      884.73     1119.53     41.94 o
   5   5  -3     1062.67     1019.65     41.06 o
   6   5  -3      529.38      542.56     44.28 o
   7   5  -3      406.38      334.51     48.81 o
   8   5  -3      315.15      311.80     74.91 o
   9   5  -3      102.62      162.22     47.55 o
  10   5  -3      508.78      425.47     78.67 o
  11   5  -3        7.47       35.67     72.58 o
  -9   6  -3      628.67      551.02    116.39 o
  -8   6  -3     1731.77     1946.88    160.67 o
  -7   6  -3     4151.50     4048.69    206.42 o
  -6   6  -3     2370.46     2516.51    154.47 o
  -5   6  -3     1012.89     1052.26    105.54 o
  -4   6  -3      835.15      681.56    110.23 o
  -3   6  -3     9235.65     8824.96    191.72 o
  -2   6  -3     9654.24     8972.63    188.62 o
  -1   6  -3     1343.22     1167.48     86.33 o
   0   6  -3      136.17      300.20     22.93 o
   1   6  -3      672.39      598.72     62.98 o
   2   6  -3      212.81      291.50     23.40 o
   3   6  -3     6102.87     6070.81    110.30 o
   4   6  -3     4305.95     4017.79     85.13 o
   5   6  -3     3216.20     3161.52     75.54 o
   6   6  -3     1773.52     1658.74     56.63 o
   7   6  -3     1365.37     1590.24     82.07 o
   8   6  -3     3100.14     3143.98    165.13 o
   9   6  -3     3300.47     3435.30    131.82 o
  10   6  -3     1047.55     1165.68     95.27 o
  11   6  -3      915.79      940.76    140.82 o
  -9   7  -3      156.83      246.67     98.25 o
  -8   7  -3      128.57      264.66     88.71 o
  -7   7  -3      199.60      235.81     71.42 o
  -6   7  -3      176.27      198.12     65.76 o
  -5   7  -3       30.08       81.03     53.58 o
  -4   7  -3     2466.07     2637.02    129.77 o
  -3   7  -3     9102.93     8843.38    191.68 o
  -2   7  -3    16004.27    15335.65    295.35 o
  -1   7  -3    12034.74    10832.77    226.97 o
   0   7  -3    16997.97    16740.70    253.86 o
   1   7  -3     8285.44     7881.86    160.45 o
   2   7  -3     5500.15     5472.83    111.24 o
   3   7  -3     9482.21     8825.59    149.60 o
   4   7  -3    13564.54    14206.85    225.83 o
   5   7  -3     5459.62     5851.88    115.57 o
   6   7  -3     1261.46     1486.35     56.39 o
   7   7  -3      524.42      534.39     56.38 o
   8   7  -3      545.71      561.73     60.04 o
   9   7  -3      492.50      742.50    117.28 o
  10   7  -3      322.21      398.88     99.33 o
  11   7  -3      567.91      515.90    116.55 o
  -9   8  -3     1809.39     2086.38    184.63 o
  -8   8  -3     2074.39     2122.05    176.18 o
  -7   8  -3     2289.10     2511.47    168.11 o
  -6   8  -3     6341.15     7057.06    282.57 o
  -5   8  -3    12726.10    13749.05    439.21 o
  -4   8  -3     5603.67     5674.52    169.24 o
  -3   8  -3      550.09      603.17     45.81 o
  -2   8  -3     1381.41     1218.14     59.71 o
  -1   8  -3     5557.81     5854.22    130.92 o
   0   8  -3     3133.47     3063.31     68.52 o
   2   8  -3     1618.02     1524.12     48.12 o
   3   8  -3     1276.01     1144.25     44.04 o
   4   8  -3     3979.21     3910.55     86.48 o
   5   8  -3     8269.78     8468.29    153.31 o
   6   8  -3    14492.00    15617.36    266.06 o
   7   8  -3     7080.92     8019.10    210.03 o
   8   8  -3     2568.44     2976.35    150.74 o
   9   8  -3     3105.59     3529.93    203.47 o
  10   8  -3     4236.46     4717.97    251.24 o
  11   8  -3     2609.10     2934.32    209.60 o
  -9   9  -3      824.86      842.59    143.46 o
  -8   9  -3      234.61      260.31     92.28 o
  -7   9  -3       52.45      185.41     71.11 o
  -6   9  -3      196.04      186.03     68.01 o
  -5   9  -3       48.65      130.89     61.03 o
  -4   9  -3     1578.73     1457.15     94.22 o
  -3   9  -3     7824.78     7254.17    166.47 o
  -2   9  -3     7057.92     6363.51    143.41 o
  -1   9  -3     4171.74     3647.82     92.84 o
   0   9  -3     6941.04     7212.82    258.32 o
   2   9  -3    17124.08    16843.12    259.33 o
   3   9  -3     8723.36     8206.91    176.42 o
   4   9  -3     7488.31     7642.79    140.00 o
   5   9  -3     7206.00     7187.02    137.07 o
   6   9  -3     3443.44     3453.83     88.61 o
   7   9  -3      425.22      407.92     50.15 o
   8   9  -3      858.13     1070.64    120.89 o
   9   9  -3      176.73       82.04     67.31 o
  10   9  -3      276.75      211.46     84.44 o
  -8  10  -3      189.53      105.38     77.85 o
  -7  10  -3      127.80      134.38     69.25 o
  -6  10  -3      768.72      740.38    107.24 o
  -5  10  -3     1410.08     1475.73    123.68 o
  -4  10  -3      106.78       79.79     54.59 o
  -3  10  -3      277.43      214.93     30.65 o
  -2  10  -3      406.71      528.47     40.10 o
  -1  10  -3     3275.66     3640.16    177.92 o
   0  10  -3     2359.54     2354.88     59.75 o
   1  10  -3      229.48      490.15     61.59 o
   2  10  -3     4528.03     4739.13     96.58 o
   3  10  -3     1361.06     1322.23     56.67 o
   4  10  -3     1745.84     2065.38    122.03 o
   5  10  -3      632.50      677.01     42.39 o
   6  10  -3      366.05      416.00     37.59 o
   7  10  -3     3154.60     3405.30    115.21 o
   8  10  -3      411.33      492.17     93.05 o
   9  10  -3       71.85      109.18     67.54 o
  10  10  -3       72.02       91.35     76.07 o
  -8  11  -3       76.91      155.94     89.41 o
  -7  11  -3      539.63      377.40     90.34 o
  -6  11  -3      380.34      396.01     84.13 o
  -5  11  -3      175.92      116.86     60.79 o
  -4  11  -3     1133.04     1011.40    111.58 o
  -3  11  -3     1743.21     1603.29    120.27 o
  -2  11  -3      764.49      768.43     57.89 o
  -1  11  -3     3158.54     2975.67     69.13 o
   0  11  -3     6482.01     6481.17    175.78 o
   1  11  -3     3453.75     3404.36     80.57 o
   2  11  -3      494.70      447.60     32.09 o
   3  11  -3     1215.81     1186.38     47.88 o
   4  11  -3     3385.21     3283.34     91.84 o
   5  11  -3     8735.29     9017.69    164.87 o
   6  11  -3      610.29      639.52     43.97 o
   7  11  -3      132.63      152.30     62.73 o
   8  11  -3        2.53       42.65     58.47 o
   9  11  -3       62.41      177.57     77.62 o
  10  11  -3        5.93      138.03     82.58 o
  -8  12  -3     3216.76     3655.47    247.21 o
  -7  12  -3     1919.30     1833.90    152.61 o
  -6  12  -3     2097.62     2352.90    161.45 o
  -5  12  -3     3837.57     3861.81    198.82 o
  -4  12  -3     5209.56     5816.14    246.36 o
  -3  12  -3     2317.97     2425.55    147.95 o
  -2  12  -3     1135.07     1130.50    105.15 o
  -1  12  -3     2398.42     2224.66     88.15 o
   0  12  -3     3160.28     3451.08     77.91 o
   1  12  -3      358.85      433.73     32.80 o
   2  12  -3     2943.15     2582.45     69.39 o
   3  12  -3     2588.74     2497.56     69.72 o
   4  12  -3     2516.35     2597.89     72.82 o
   5  12  -3     1695.58     1896.31     64.71 o
   6  12  -3     2858.94     3219.15    114.56 o
   7  12  -3     5440.53     5259.22    235.89 o
   8  12  -3     4117.02     4354.52    223.71 o
   9  12  -3     3071.43     3321.49    207.20 o
  10  12  -3     2341.93     2468.82    189.98 o
  -8  13  -3      129.88       34.35     81.03 o
  -7  13  -3        9.07      -18.84     57.46 o
  -6  13  -3       70.81       91.89     61.49 o
  -5  13  -3      157.45      201.38     67.00 o
  -4  13  -3     2764.60     2805.05    167.42 o
  -3  13  -3     6871.78     6653.84    267.83 o
  -2  13  -3     6196.14     6102.66    246.36 o
  -1  13  -3     6866.34     6903.40    179.67 o
   0  13  -3    11778.84    10721.92    180.73 o
   1  13  -3    11540.80    10868.56    184.83 o
   2  13  -3     8359.34     8328.84    176.21 o
   3  13  -3     6591.38     6904.84    132.97 o
   4  13  -3     6761.17     6948.56    135.01 o
   5  13  -3     4964.49     5031.10    148.24 o
   6  13  -3      654.38      650.12     60.42 o
   7  13  -3      442.28      453.55     88.40 o
   8  13  -3       55.07      304.75     84.06 o
   9  13  -3      240.21      231.47     83.90 o
  10  13  -3      215.61       42.26     76.30 o
  -8  14  -3      934.42     1072.50    168.11 o
  -7  14  -3     1870.76     1918.42    161.76 o
  -6  14  -3     3543.28     3664.39    209.13 o
  -5  14  -3     5639.46     5759.84    260.47 o
  -4  14  -3     3423.15     3634.22    194.87 o
  -3  14  -3     1667.86     1695.56    134.15 o
  -2  14  -3     1285.22     1670.36    129.11 o
  -1  14  -3     1411.21     1303.87     73.79 o
   0  14  -3      435.22      518.96     52.36 o
   1  14  -3       49.00       83.21     22.62 o
   2  14  -3     1265.06     1146.74     57.40 o
   3  14  -3     3926.16     3849.18     90.69 o
   4  14  -3     1842.18     1945.76     89.54 o
   5  14  -3     2189.74     2237.66     97.35 o
   6  14  -3     4434.39     4351.83    206.11 o
   7  14  -3     5283.80     5224.95    239.53 o
   8  14  -3     3912.62     3900.66    215.49 o
   9  14  -3     1905.18     2181.99    174.08 o
  -7  15  -3      392.62      283.96     91.97 o
  -6  15  -3      243.19      293.89     89.25 o
  -5  15  -3       52.43       63.35     67.31 o
  -4  15  -3      115.64       64.28     58.86 o
  -3  15  -3      698.85      685.10    101.58 o
  -2  15  -3     2519.08     2637.09    161.68 o
  -1  15  -3      538.29      971.93     70.84 o
   0  15  -3      681.51      684.55     61.40 o
   1  15  -3     1124.43     1204.68     51.26 o
   2  15  -3     2298.55     2544.54     82.14 o
   3  15  -3     1956.72     2311.62     94.88 o
   4  15  -3      150.63      173.20     43.05 o
   5  15  -3      579.57      572.94     60.33 o
   6  15  -3      395.62      487.23     58.94 o
   7  15  -3     1495.36     2055.75    151.98 o
   8  15  -3      186.75      330.41     87.93 o
   9  15  -3      122.54      127.71     77.08 o
  -7  16  -3       44.53       33.34     69.94 o
  -6  16  -3      154.15      161.91     74.52 o
  -5  16  -3     1922.41     1808.47    150.82 o
  -4  16  -3     2288.26     2119.26    155.86 o
  -3  16  -3      531.71      453.40     86.23 o
  -2  16  -3      318.46      215.03     69.63 o
  -1  16  -3      611.01      595.82     66.14 o
   0  16  -3      573.44      599.99     62.93 o
   1  16  -3      278.79      249.22     44.45 o
   2  16  -3     2261.66     1881.92    116.70 o
   3  16  -3     1076.95     1033.64    144.27 o
   4  16  -3      663.73      643.05     62.75 o
   5  16  -3     1180.89     1255.25     83.28 o
   6  16  -3     1207.49     1091.00     79.63 o
   7  16  -3      713.38      888.49    118.10 o
   8  16  -3      476.76      625.15    113.21 o
   9  16  -3      810.06      885.00    133.68 o
  -6  17  -3      396.40      380.51     97.24 o
  -5  17  -3      718.63      670.13    114.53 o
  -4  17  -3     1435.06     1484.88    138.41 o
  -3  17  -3     3291.23     2970.06    182.69 o
  -2  17  -3     2704.77     2526.21    165.48 o
  -1  17  -3     3867.31     3763.91    131.04 o
   0  17  -3     8980.13     8744.87    217.12 o
   1  17  -3     9146.90     8922.75    334.52 o
   2  17  -3     5394.62     5060.94    234.10 o
   3  17  -3     1782.68     1822.98     87.03 o
   4  17  -3     2585.52     2759.16    110.10 o
   5  17  -3     2622.73     2732.03    114.29 o
   6  17  -3     1505.47     1675.07     94.58 o
   7  17  -3      197.01       52.96     63.35 o
   8  17  -3      603.63      639.81    110.11 o
   9  17  -3       93.88      121.67     84.29 o
  -6  18  -3     2646.95     2805.28    199.98 o
  -5  18  -3     3007.43     2885.54    195.41 o
  -4  18  -3     3688.21     3599.33    212.39 o
  -3  18  -3     3933.63     3818.31    214.33 o
  -2  18  -3     2256.30     2348.23    217.51 o
  -1  18  -3      148.13      180.92     45.40 o
   0  18  -3      401.39      424.91     54.94 o
   1  18  -3      721.74      663.93    102.05 o
   2  18  -3      114.10      250.00     75.06 o
   3  18  -3     2646.55     2553.12    103.46 o
   4  18  -3     4124.65     4357.64    145.08 o
   5  18  -3     1764.07     1689.85     93.83 o
   6  18  -3     1642.58     1605.92    123.26 o
   7  18  -3     3405.54     3244.95    191.84 o
   8  18  -3     4598.19     5066.68    256.51 o
  -6  19  -3       92.03       43.19     76.07 o
  -5  19  -3      883.39     1091.89    143.30 o
  -4  19  -3      949.47      887.56    131.28 o
  -3  19  -3     1032.87      882.75    127.95 o
  -2  19  -3     2492.45     2974.92    131.98 o
  -1  19  -3     5078.01     5235.05    286.83 o
   0  19  -3     3275.07     3286.60    193.86 o
   1  19  -3     4945.65     4840.80    236.35 o
   2  19  -3     5068.86     5061.02    244.88 o
   3  19  -3     4940.01     5234.95    250.08 o
   4  19  -3     3380.56     3598.61    131.89 o
   5  19  -3     1479.87     1681.73    126.05 o
   6  19  -3      665.41      677.39     72.48 o
   7  19  -3      519.56      716.03    108.95 o
   8  19  -3      358.79      477.05    103.60 o
  -6  20  -3      451.32      550.01    121.51 o
  -5  20  -3       82.91      146.09     80.02 o
  -4  20  -3       37.33      155.24     77.70 o
  -3  20  -3      475.59      453.94    104.06 o
  -2  20  -3      518.65      536.88     73.94 o
  -1  20  -3       82.97       77.31     68.24 o
   0  20  -3      954.71      864.69    121.43 o
   1  20  -3      448.95      261.86     81.73 o
   2  20  -3      352.07      497.36     98.09 o
   3  20  -3      350.20      160.75     62.19 o
   4  20  -3      900.64      936.57    127.25 o
   5  20  -3      279.31      301.01     56.77 o
   6  20  -3      231.23      232.28     56.94 o
   7  20  -3      517.91      493.02    100.42 o
  -5  21  -3      172.08      146.48     85.69 o
  -4  21  -3      529.47      513.88    111.20 o
  -3  21  -3      341.25      511.55     91.27 o
  -2  21  -3       49.20      185.17     80.88 o
  -1  21  -3      143.45      106.78     71.03 o
   0  21  -3      866.14     1006.98    133.53 o
   1  21  -3      768.91      881.59    125.15 o
   2  21  -3     1007.04     1032.02    135.08 o
   3  21  -3      252.87       -3.26     24.12 o
   4  21  -3       52.37      -35.13     64.44 o
   5  21  -3      416.47      471.39    105.85 o
   6  21  -3      691.55      752.78     92.63 o
   7  21  -3       87.07      163.54     84.91 o
  -5  22  -3      584.48      631.75    133.22 o
  -4  22  -3      960.62     1050.56    154.16 o
  -3  22  -3     1593.42     1616.78    159.66 o
  -2  22  -3      340.66      310.02     95.15 o
  -1  22  -3       57.18       35.28     60.95 o
   0  22  -3       21.15      116.31     70.25 o
   1  22  -3      340.71      317.77     94.06 o
   2  22  -3      114.71      275.51     88.71 o
   3  22  -3     1046.03      195.02     65.99 o
   4  22  -3     1404.18     1194.48    149.74 o
   5  22  -3      788.80      786.37    124.07 o
   6  22  -3      605.20      757.91    127.71 o
  -4  23  -3      773.98      621.51    129.26 o
  -3  23  -3      766.19      930.44    142.21 o
  -2  23  -3     2559.74     2669.82    196.26 o
  -1  23  -3     4665.52     4156.01    243.25 o
   0  23  -3     4131.71     4286.21    245.35 o
   1  23  -3     2945.66     2820.33    197.81 o
   2  23  -3     3414.99     3658.18    225.26 o
   3  23  -3     2618.08     2304.74    180.60 o
   4  23  -3     2341.70     2262.95    182.38 o
   5  23  -3     1161.87     1321.73    157.03 o
   6  23  -3      662.26      733.95    128.33 o
  -3  24  -3     1879.77     1817.38    176.49 o
  -2  24  -3     1370.56     1236.12    160.51 o
  -1  24  -3      498.55      580.26    118.80 o
   0  24  -3      710.29      492.56    111.04 o
   1  24  -3      839.57      745.58    125.85 o
   2  24  -3       74.65       79.17     72.04 o
   3  24  -3     1110.83      888.34    140.04 o
   4  24  -3     1691.09     1599.02    177.73 o
   5  24  -3     1927.69     1885.62    175.48 o
  -2  25  -3      121.01       74.75     82.82 o
  -1  25  -3      752.61      672.53    131.13 o
   0  25  -3     1987.14     1830.25    175.95 o
   1  25  -3      560.16      470.15    113.91 o
   2  25  -3      143.75      255.89     91.81 o
   3  25  -3      250.65      264.73     99.49 o
   4  25  -3     1034.53      913.85    144.93 o
  -1  26  -3       35.94       38.69     83.36 o
   0  26  -3      465.87      684.24    132.99 o
   1  26  -3      837.75      955.41    151.83 o
   2  26  -3      239.56      368.95    110.96 o
   3  26  -3       50.64      137.72     90.49 o
  -7   0  -2     4770.60     4731.07    203.24 o
  -6   0  -2     5316.19     4974.02    198.28 o
   0   0  -2     2144.34     3670.05    116.08 o
   1   0  -2    14764.93    15490.21    383.53 o
   2   0  -2    44487.01    47785.75   1131.12 o
   5   0  -2    20438.60    23118.06    603.52 o
   6   0  -2    15051.92    16319.07    461.85 o
   7   0  -2    11646.45    11953.53    373.76 o
   8   0  -2     3792.92     4236.81    195.95 o
   9   0  -2      796.19      829.79    108.33 o
  10   0  -2      785.79      734.26    112.13 o
  11   0  -2      913.39      961.54    129.57 o
  -8   1  -2      695.70      702.54     95.84 o
  -7   1  -2     2619.69     2367.95     98.64 o
  -6   1  -2     1180.68     1275.94     71.00 o
  -1   1  -2    31707.84    32080.83    768.22 o
   0   1  -2    13630.45    13923.71    290.40 o
   1   1  -2     9150.37     8466.44    157.66 o
   3   1  -2     7724.51     7365.03    181.53 o
   4   1  -2     1302.60     1581.24     60.75 o
   5   1  -2     1051.12     1388.88     88.79 o
   7   1  -2     1306.41     1268.96     72.29 o
   8   1  -2     2037.71     2100.09     96.85 o
   9   1  -2     2012.25     2005.16    251.09 o
  10   1  -2     1536.18     1654.86    117.01 o
  11   1  -2     2133.80     2215.06    120.26 o
  -8   2  -2      803.11     1017.60    116.08 o
  -7   2  -2     1681.78     1716.73    124.92 o
  -6   2  -2     2524.77     2578.08    129.34 o
  -5   2  -2     1401.54     1483.87     89.95 o
  -1   2  -2    32863.28    37350.67    888.03 o
   0   2  -2     3340.61     2464.59     61.69 o
   2   2  -2     1719.42     1581.60     74.64 o
   3   2  -2     2744.73     2381.07     50.51 o
   4   2  -2      462.40      477.13     35.58 o
   5   2  -2      405.90      525.91     35.84 o
   6   2  -2     2502.29     2913.06     70.88 o
   7   2  -2      951.48      956.66     68.88 o
   8   2  -2      489.39      499.84     78.40 o
   9   2  -2      868.33      750.56     71.84 o
  10   2  -2      299.54      250.18     54.35 o
  11   2  -2      152.59      193.43     60.02 o
  -8   3  -2      201.25      281.79     75.76 o
  -7   3  -2      964.16      862.51    103.13 o
  -6   3  -2     1168.31     1005.58     84.60 o
  -5   3  -2      479.27      525.28     57.85 o
  -1   3  -2    22941.99    21601.32    525.36 o
   1   3  -2      990.86     1996.35     64.23 o
   2   3  -2     2617.42     3063.51     60.11 o
   3   3  -2      375.15      483.47     25.49 o
   4   3  -2      378.74      431.79     25.14 o
   5   3  -2     1172.96     1480.94     48.76 o
   6   3  -2      324.66      440.87     31.74 o
   7   3  -2       19.51       50.35     32.86 o
   8   3  -2      469.98      625.08     96.77 o
   9   3  -2      151.66       90.71     40.92 o
  10   3  -2      192.43       53.41    102.90 o
  11   3  -2      439.54      532.69     73.98 o
  -9   4  -2     1871.79     1798.54    152.76 o
  -8   4  -2     6312.58     6156.24    269.77 o
  -7   4  -2     5567.51     5469.83    238.68 o
  -5   4  -2     1451.16     1499.22     84.06 o
  -4   4  -2     2983.13     2994.88    110.42 o
  -1   4  -2      291.56      227.88     21.78 o
   0   4  -2      643.81      628.41     26.90 o
   1   4  -2     3508.01     3032.99     60.40 o
   2   4  -2     6781.88     7556.48    184.52 o
   3   4  -2    15004.27    15478.67    231.50 o
   4   4  -2     4484.45     4605.41     88.18 o
   5   4  -2     5031.17     5009.32     98.04 o
   6   4  -2     5245.46     5338.20    108.26 o
   7   4  -2     6581.64     6673.54    174.78 o
   8   4  -2     4358.83     4610.94    145.64 o
   9   4  -2     1256.74     1262.80     87.90 o
  10   4  -2      973.31     1064.14     90.88 o
  11   4  -2      289.09      297.79     61.87 o
  -9   5  -2      273.12      326.22     88.01 o
  -8   5  -2     2290.10     2186.18    159.89 o
  -7   5  -2     3680.72     3521.62    129.99 o
  -6   5  -2     2120.62     2183.77    136.17 o
  -5   5  -2     2593.51     2539.90     83.79 o
  -4   5  -2     8595.31     8378.79    233.79 o
  -3   5  -2    27067.45    25633.80    677.65 o
  -2   5  -2    44988.48    44576.25    768.24 o
  -1   5  -2    10570.69    10264.26    195.48 o
   0   5  -2      449.71      419.18     23.86 o
   1   5  -2     4245.42     4723.20     83.71 o
   2   5  -2    16144.15    17373.80    254.66 o
   3   5  -2     6193.87     6019.99    105.45 o
   4   5  -2     2231.63     2336.87     57.77 o
   5   5  -2      564.21      667.17     35.72 o
   6   5  -2      530.42      684.78     40.48 o
   7   5  -2      623.77      838.00     66.20 o
   8   5  -2     2125.58     2218.97    137.48 o
   9   5  -2     2512.91     2533.20    113.07 o
  10   5  -2     3189.54     2904.75    127.25 o
  11   5  -2     1973.26     2106.23    176.41 o
  -9   6  -2     1131.97     1094.29    145.16 o
  -8   6  -2     1124.83     1363.06    147.56 o
  -7   6  -2     4693.46     4897.56    157.76 o
  -6   6  -2     5748.05     5975.64    235.11 o
  -5   6  -2     3087.96     3406.24    160.36 o
  -4   6  -2      246.47      342.20     49.51 o
  -3   6  -2     1115.64     1447.73     91.73 o
  -2   6  -2      755.31      884.52     40.71 o
  -1   6  -2      322.87      405.95     28.34 o
   0   6  -2     8191.20     8356.78    132.84 o
   2   6  -2     9754.12     9906.26    156.31 o
   3   6  -2     1914.51     1695.46     46.71 o
   4   6  -2     6195.18     6338.74    115.07 o
   5   6  -2    16344.23    17961.89    277.97 o
   6   6  -2    12950.77    13077.77    217.74 o
   7   6  -2     7995.02     8106.00    199.01 o
   8   6  -2     3687.56     3951.86    180.52 o
   9   6  -2     2176.79     2481.93    111.98 o
  10   6  -2     1362.97     1646.40    147.95 o
  11   6  -2      657.08      744.57    127.02 o
  -9   7  -2       97.88      132.91     72.89 o
  -8   7  -2      328.98      430.13     95.15 o
  -7   7  -2      376.59      403.07     79.79 o
  -6   7  -2      516.15      554.51     84.75 o
  -5   7  -2     2467.84     2228.36    131.59 o
  -4   7  -2     2765.04     3034.58    145.86 o
  -3   7  -2     2439.80     2651.67    127.33 o
  -2   7  -2     2335.98     2409.19     67.70 o
  -1   7  -2     8178.25     8032.71    157.63 o
   0   7  -2     6057.53     5383.67     98.35 o
   1   7  -2      452.03      564.38     33.03 o
   2   7  -2      718.91      690.75     44.56 o
   3   7  -2     6435.00     6812.41    119.02 o
   4   7  -2     1225.75     1180.68     43.66 o
   5   7  -2      786.20      708.65     39.37 o
   6   7  -2        2.65       55.58     23.07 o
   7   7  -2      314.65      422.69     79.25 o
   8   7  -2      121.73      131.60     39.26 o
   9   7  -2      494.94      500.74     91.31 o
  10   7  -2     1056.75      900.05    127.71 o
  11   7  -2      357.70      338.48     99.49 o
  -9   8  -2      265.81      204.56     86.38 o
  -8   8  -2      671.61      595.46    107.01 o
  -7   8  -2       42.25       47.92     53.35 o
  -6   8  -2      213.20      297.22     69.32 o
  -5   8  -2      318.13      285.90     63.97 o
  -4   8  -2     1392.24     1147.49     96.93 o
  -3   8  -2     1304.82     1265.28     55.09 o
  -2   8  -2      526.36      565.28     34.01 o
  -1   8  -2     1659.32     1765.75     50.86 o
   0   8  -2      233.13      226.68     18.65 o
   1   8  -2     1619.18     1394.31     65.37 o
   2   8  -2      146.75      204.54     33.96 o
   3   8  -2     1865.90     2078.31     54.54 o
   4   8  -2     2316.46     2609.97     74.06 o
   5   8  -2      889.07      876.02     43.74 o
   6   8  -2     1189.23     1262.51     53.52 o
   7   8  -2     1416.92     1379.85     76.19 o
   8   8  -2        7.54       34.39     32.23 o
   9   8  -2      585.04      462.86     96.00 o
  10   8  -2       26.79       86.23     68.63 o
  -9   9  -2       45.73       89.33     73.43 o
  -8   9  -2     1020.72     1140.82    142.21 o
  -7   9  -2      732.42      716.19     98.17 o
  -6   9  -2      540.62      592.51     92.74 o
  -5   9  -2     2311.56     2177.49    136.71 o
  -4   9  -2     3239.35     2875.62    147.41 o
  -3   9  -2     7871.09     7315.08    213.86 o
  -2   9  -2     9616.04     8868.72    175.99 o
  -1   9  -2    11412.97    11164.30    336.38 o
   0   9  -2    17708.60    18906.77    279.75 o
   1   9  -2     7821.59     7392.65    141.87 o
   2   9  -2     1230.38      991.70     49.02 o
   3   9  -2     3263.87     3241.59     72.12 o
   4   9  -2      611.77      526.70     33.31 o
   5   9  -2      239.09      341.18     31.35 o
   6   9  -2       29.50       19.27     22.89 o
   7   9  -2     1532.94     1773.90     82.28 o
   8   9  -2     1013.51      943.47    116.31 o
   9   9  -2     1232.91     1159.35    140.59 o
  10   9  -2     1867.11     2231.46    174.39 o
  -9  10  -2     2549.40     2583.59    202.00 o
  -8  10  -2     2283.90     2426.87    182.69 o
  -7  10  -2     2893.99     3027.76    173.31 o
  -6  10  -2     6946.53     7587.92    287.14 o
  -5  10  -2     2856.15     3107.32    164.78 o
  -4  10  -2     1316.31     1392.99    107.94 o
  -3  10  -2      875.05      828.37     42.74 o
  -2  10  -2      873.69      827.54     80.57 o
  -1  10  -2      199.09      170.67     44.82 o
   0  10  -2     4792.37     4628.37     87.35 o
   1  10  -2    13819.69    13742.20    214.36 o
   2  10  -2    11630.93    10643.33    172.96 o
   3  10  -2     7998.36     7596.72    133.59 o
   4  10  -2    15851.45    15929.18    250.68 o
   5  10  -2    14907.94    15696.09    252.25 o
   6  10  -2     6864.78     7485.84    145.78 o
   7  10  -2     2477.57     2830.64    165.09 o
   8  10  -2     4370.37     5273.49    246.20 o
   9  10  -2     1705.69     1914.08    155.63 o
  10  10  -2      249.13      188.66     84.37 o
  -9  11  -2      121.50       75.37     83.36 o
  -8  11  -2      256.45      255.27     87.24 o
  -7  11  -2      632.01      766.75    107.24 o
  -6  11  -2     1019.26     1026.60    117.01 o
  -5  11  -2     6051.09     6306.67    251.47 o
  -4  11  -2     6996.60     6298.07    244.26 o
  -3  11  -2     6946.83     6767.83    251.01 o
  -2  11  -2    15451.69    14369.32    430.91 o
  -1  11  -2    22126.65    21163.97    589.64 o
   0  11  -2    10687.26    10632.68    171.95 o
   1  11  -2     5019.25     4741.93    118.84 o
   2  11  -2     8424.30     8566.36    146.10 o
   3  11  -2    10849.39    12097.85    196.54 o
   4  11  -2     3470.64     3227.35     77.49 o
   5  11  -2      117.16      123.34     24.65 o
   6  11  -2     1254.89     1264.68     74.38 o
   7  11  -2     1291.47     1556.99    128.41 o
   8  11  -2      593.66      918.50    120.97 o
   9  11  -2      957.46      833.44    121.36 o
  10  11  -2     1706.01     1807.15    166.25 o
  -9  12  -2      249.03      280.63    103.60 o
  -8  12  -2      591.08      596.93    120.81 o
  -7  12  -2     2265.29     2103.59    153.85 o
  -6  12  -2     1566.39     1718.13    133.06 o
  -5  12  -2      213.16      201.69     62.11 o
  -4  12  -2       15.48       22.57     48.15 o
  -3  12  -2      204.05      184.55     57.15 o
  -2  12  -2     1428.59     1486.35    110.73 o
  -1  12  -2     1150.10     1238.21     97.47 o
   0  12  -2      255.31      284.58     22.66 o
   1  12  -2     6775.64     6463.07    134.86 o
   2  12  -2     6252.41     6383.49    135.70 o
   3  12  -2     2728.66     3130.35    103.74 o
   4  12  -2     2028.58     2092.57     60.62 o
   5  12  -2     1673.84     1571.70     80.03 o
   6  12  -2     2003.76     1940.97     89.56 o
   7  12  -2     3862.47     3801.25    198.20 o
   8  12  -2     1795.43     1886.63    150.82 o
   9  12  -2     1228.44     1231.93    143.07 o
  10  12  -2      421.38      555.68    115.62 o
  -8  13  -2      270.80      310.10    100.81 o
  -7  13  -2      451.99      507.29     93.28 o
  -6  13  -2       90.17      155.47     67.54 o
  -5  13  -2      792.77      678.04     95.30 o
  -4  13  -2      285.14      364.45     76.30 o
  -3  13  -2      324.67      554.74     84.75 o
  -2  13  -2       15.26       58.24     44.59 o
  -1  13  -2     2123.00     2280.70    134.62 o
   0  13  -2     2895.53     3013.85     68.33 o
   1  13  -2      192.63      199.45     23.21 o
   3  13  -2      521.83      497.50     34.25 o
   4  13  -2      575.03      525.91     53.80 o
   5  13  -2      662.03      575.57     57.97 o
   6  13  -2      578.52      474.84     55.38 o
   7  13  -2       32.31       32.72     55.37 o
   8  13  -2       27.58       62.73     64.13 o
   9  13  -2        1.57      194.71     82.35 o
  10  13  -2      305.01      233.87     90.73 o
  -8  14  -2      705.60      756.59    139.58 o
  -7  14  -2     2050.91     2102.20    160.20 o
  -6  14  -2     1164.48     1236.66    137.02 o
  -5  14  -2     1086.27     1113.68    123.76 o
  -4  14  -2       93.78      130.35     60.25 o
  -3  14  -2      591.67      531.25     86.69 o
  -2  14  -2      315.64      319.56     71.49 o
  -1  14  -2      122.26      125.31     54.75 o
   0  14  -2     2738.94     2621.30     64.80 o
   1  14  -2     2097.17     1829.75     89.09 o
   2  14  -2     1994.22     1651.09     59.38 o
   3  14  -2     2497.14     2141.22     92.16 o
   4  14  -2     5416.61     5447.00    154.24 o
   5  14  -2     4326.07     4344.69    138.01 o
   6  14  -2      796.65      773.96     67.47 o
   7  14  -2     1935.46     2270.70    157.41 o
   8  14  -2     2998.38     3101.81    192.00 o
   9  14  -2     1627.06     1853.67    165.94 o
  -8  15  -2      173.85      229.84     97.01 o
  -6  15  -2     2530.82     2444.09    166.72 o
  -5  15  -2     6889.32     6749.99    281.09 o
  -4  15  -2     7785.68     7978.20    307.38 o
  -3  15  -2     4360.77     4628.25    216.66 o
  -2  15  -2     6996.16     6828.08    270.16 o
  -1  15  -2     9568.48     9726.49    340.18 o
   0  15  -2     7835.93     7967.21    189.65 o
   1  15  -2     2139.54     1992.12    113.93 o
   2  15  -2     1421.42     1532.18     80.06 o
   3  15  -2     1311.71     1167.00     70.96 o
   4  15  -2     4156.64     4061.74    196.88 o
   5  15  -2      302.48      270.47     47.04 o
   6  15  -2     1005.89      955.47     76.77 o
   7  15  -2     1545.40     1694.83     93.10 o
   8  15  -2      987.91     1064.28    135.86 o
   9  15  -2     1056.40     1107.78    147.41 o
  -8  16  -2     2665.58     2718.20    223.32 o
  -6  16  -2     1881.78     1623.68    143.92 o
  -5  16  -2     1510.02     1575.29    137.33 o
  -4  16  -2     1143.05     1190.76    130.04 o
  -3  16  -2      604.70      609.34     96.62 o
  -2  16  -2       59.34      147.25     63.20 o
  -1  16  -2      785.35      803.12    104.92 o
   0  16  -2     1441.04     1687.41     79.17 o
   1  16  -2     2169.93     2243.92     87.33 o
   2  16  -2     4566.42     4640.23    140.90 o
   3  16  -2     3606.43     3534.27    255.08 o
   4  16  -2     3308.53     3458.01    122.55 o
   5  16  -2     4359.47     4539.61    146.42 o
   6  16  -2     5464.89     5459.27    167.84 o
   7  16  -2     5078.29     5586.45    254.11 o
   8  16  -2     2274.39     2799.16    188.20 o
   9  16  -2     1223.90     1335.14    161.29 o
  -6  17  -2      511.13      477.12     98.95 o
  -5  17  -2      420.50      428.12     90.03 o
  -4  17  -2     3379.35     3436.10    195.95 o
  -3  17  -2     4511.36     4417.64    218.05 o
  -2  17  -2     2934.89     3095.68    180.44 o
  -1  17  -2     1773.46     2064.12     94.64 o
   0  17  -2      805.65      885.37     65.41 o
   1  17  -2     4821.92     4977.35    231.31 o
   2  17  -2     5577.67     6237.83    164.29 o
   3  17  -2      499.95      700.84     61.65 o
   4  17  -2      221.66      260.60     46.30 o
   5  17  -2      543.56      677.55     67.79 o
   6  17  -2      382.73      450.57     59.51 o
   7  17  -2      166.64      284.97     81.58 o
   8  17  -2      296.76      314.98     89.10 o
  -7  18  -2      135.72      263.96    104.84 o
  -6  18  -2      399.07      436.03    100.19 o
  -5  18  -2      318.57      265.28     85.45 o
  -4  18  -2      241.06      149.89     71.18 o
  -3  18  -2      303.23      197.89     72.27 o
  -2  18  -2      333.21      276.44     78.01 o
  -1  18  -2      577.74      532.08     58.13 o
   0  18  -2     1035.99      982.32    118.56 o
   1  18  -2      956.06      965.03    118.64 o
   2  18  -2     2600.31     2640.58    170.52 o
   3  18  -2      199.59      176.45     50.67 o
   4  18  -2      601.47      466.89     57.05 o
   5  18  -2      539.46      660.28     68.89 o
   6  18  -2       24.67      134.79     48.44 o
   7  18  -2      380.52      413.15     89.80 o
   8  18  -2       98.51      103.75     77.31 o
  -7  19  -2      264.80      158.81    100.65 o
  -6  19  -2      794.28      709.21    118.02 o
  -5  19  -2     1559.39     1458.43    144.31 o
  -4  19  -2     1097.35      816.30    120.73 o
  -3  19  -2     1122.01     1004.50    128.72 o
  -2  19  -2     1550.93     1744.65    146.40 o
  -1  19  -2     3774.88     3368.79    192.70 o
   0  19  -2     4474.94     4532.02    227.82 o
   1  19  -2     2911.45     3083.82    186.88 o
   2  19  -2      697.70      687.27    105.46 o
   3  19  -2      584.52      248.45     61.57 o
   4  19  -2      298.32      241.49     51.74 o
   5  19  -2      494.61      408.23     60.47 o
   6  19  -2      547.41      663.75     73.85 o
   7  19  -2      271.04      309.24     89.48 o
   8  19  -2      519.47      675.79    121.67 o
  -6  20  -2      500.84      352.20    102.12 o
  -5  20  -2      291.14      246.36     89.25 o
  -4  20  -2     1203.73     1156.25    146.40 o
  -3  20  -2      797.76      654.70    111.97 o
  -2  20  -2      269.03      387.79     90.49 o
  -1  20  -2      325.34      329.56     84.06 o
   0  20  -2      779.58      856.85    118.18 o
   1  20  -2     3712.31     3742.47    212.24 o
   2  20  -2     6794.47     6730.92    295.91 o
   4  20  -2     3545.17     3748.91    215.11 o
   5  20  -2     2622.52     2814.40    123.12 o
   6  20  -2     3676.68     4308.83    158.91 o
   7  20  -2     2371.37     2582.89    180.44 o
  -6  21  -2      704.72      724.95    130.58 o
  -5  21  -2     1179.30      975.80    138.26 o
  -4  21  -2     4079.65     3950.99    233.56 o
  -3  21  -2     7547.45     7089.40    317.00 o
  -2  21  -2     6040.16     5843.97    278.61 o
  -1  21  -2     3175.56     2939.20    193.70 o
   0  21  -2     3139.80     3164.85    199.29 o
   1  21  -2     4649.39     5395.23    266.36 o
   2  21  -2     4155.48     4319.01    235.03 o
   3  21  -2     1715.92      987.05    125.47 o
   4  21  -2      176.97      335.76     93.44 o
   5  21  -2      276.13      378.95     95.30 o
   6  21  -2      190.27      352.66     63.89 o
   7  21  -2     1407.62     1559.78    162.53 o
  -5  22  -2     1196.83     1215.10    158.73 o
  -4  22  -2     1080.52     1166.64    151.21 o
  -3  22  -2      778.82      699.91    119.73 o
  -2  22  -2       35.88       94.76     71.65 o
  -1  22  -2      206.01      221.85     82.58 o
   0  22  -2     1515.25     1358.79    155.78 o
   1  22  -2      473.71      436.34    100.42 o
   2  22  -2     1193.11     1249.84    148.50 o
   3  22  -2     3275.27     3396.09    213.09 o
   4  22  -2     1731.35     1686.72    157.10 o
   5  22  -2      784.53      725.65    121.98 o
   6  22  -2      954.84      966.65    136.55 o
  -5  23  -2      384.24      516.90    116.86 o
  -4  23  -2        2.44        3.80     68.63 o
  -3  23  -2        7.96       13.34     68.70 o
  -2  23  -2       16.71       78.40     74.83 o
  -1  23  -2       46.66       91.27     69.09 o
   0  23  -2      195.52      118.87     75.68 o
   1  23  -2       29.55       50.17     69.32 o
   2  23  -2       56.94       32.96     70.10 o
   3  23  -2      339.68      307.38     95.15 o
   4  23  -2      568.31      498.14    109.49 o
   5  23  -2      483.31      436.80    106.93 o
   6  23  -2      126.96      185.56     91.73 o
  -4  24  -2      849.69      753.64    136.01 o
  -3  24  -2      166.38      117.25     80.18 o
  -2  24  -2       40.83       89.87     78.40 o
  -1  24  -2      834.17      965.03    142.76 o
   0  24  -2      595.14      585.53    118.10 o
   1  24  -2       66.35       78.63     75.91 o
   2  24  -2      808.75      772.10    130.82 o
   3  24  -2      512.48      630.04    118.87 o
   4  24  -2      193.72      213.09     92.66 o
   5  24  -2      418.46      357.40    108.02 o
  -3  25  -2     2267.69     2140.20    190.76 o
  -2  25  -2     1786.65     1595.53    187.81 o
  -1  25  -2     1414.35     1608.71    186.65 o
   0  25  -2     1537.66     1807.15    171.76 o
   1  25  -2     2612.59     2671.21    204.87 o
   2  25  -2     1189.94     1196.49    157.57 o
   3  25  -2      362.70      377.87    109.34 o
   4  25  -2      351.70      353.99    105.38 o
  -2  26  -2      145.49      156.87     90.88 o
  -1  26  -2      497.06      515.97    119.42 o
   0  26  -2      511.12      344.52    102.51 o
   1  26  -2      414.72      513.96    126.24 o
   2  26  -2     1551.21     1475.42    179.13 o
   3  26  -2     3029.13     3088.86    225.03 o
  -8   1  -1     1231.80     1148.00     82.39 o
  -7   1  -1      698.80      744.89     62.96 o
  -6   1  -1     2478.67     2430.45     90.17 o
  -5   1  -1     2887.36     2716.81     88.43 o
  -4   1  -1     7155.45     6811.87    212.86 o
   0   1  -1    10982.27    11402.85    195.69 o
   1   1  -1     1765.07     1946.18     34.29 o
   2   1  -1      657.54      594.02     21.30 o
   3   1  -1       17.73       38.75     11.15 o
   4   1  -1      438.93      453.89     29.74 o
   5   1  -1     1051.23      929.98     74.05 o
   6   1  -1      738.83      620.75     39.56 o
   7   1  -1     1365.72     1316.10     75.00 o
   8   1  -1     1361.69     1420.67     81.69 o
   9   1  -1     1348.39     1139.37     83.49 o
  10   1  -1     1125.12     1074.16     91.21 o
  11   1  -1     1121.98     1113.47     99.79 o
  -9   2  -1     2518.48     2516.13    166.56 o
  -8   2  -1     1984.17     1980.53    139.19 o
  -7   2  -1     1745.50     1819.86     94.22 o
  -6   2  -1      719.92      707.40     55.51 o
  -5   2  -1     1386.47     1308.62     83.05 o
  -4   2  -1      792.79      947.66     65.06 o
   0   2  -1    47382.32    48058.17    814.67 o
   1   2  -1    26911.74    30926.97    424.72 o
   2   2  -1    26558.46    28216.17    392.89 o
   3   2  -1     1755.89     1802.84     42.62 o
   4   2  -1     8645.55     8981.21    146.47 o
   5   2  -1    31178.70    35007.02    504.32 o
   6   2  -1    13543.47    14270.32    280.18 o
   8   2  -1      305.66      304.50     46.88 o
   9   2  -1      576.42      692.39     69.89 o
  10   2  -1      188.79      246.31     54.63 o
  11   2  -1      338.51      478.89     73.98 o
  -9   3  -1     2026.52     1944.71    152.30 o
  -8   3  -1     4772.39     4647.64    218.44 o
  -7   3  -1     5933.93     5592.08    247.83 o
  -6   3  -1     4319.33     4064.50    121.05 o
  -5   3  -1     9195.18     8877.31    267.29 o
  -4   3  -1    28691.07    28750.73    727.20 o
  -3   3  -1    26142.54    27265.54    678.27 o
  -1   3  -1     4682.70     4204.48    130.89 o
   0   3  -1    18196.22    19314.03    269.37 o
   1   3  -1    10417.92    12034.61    173.43 o
   2   3  -1     1344.48     1291.16     46.01 o
   3   3  -1      246.08      313.21     20.93 o
   4   3  -1     5061.61     5784.87    103.75 o
   5   3  -1     3287.92     3400.31     76.18 o
   6   3  -1     4404.93     4417.68     97.20 o
   7   3  -1     5208.27     4993.94    155.16 o
   8   3  -1     5529.21     5465.98    162.13 o
  10   3  -1     3095.17     2744.58    467.86 o
  11   3  -1     1926.18     1941.21    116.59 o
  -9   4  -1      621.14      626.47    103.29 o
  -8   4  -1     1092.62     1200.22    129.89 o
  -7   4  -1     2340.16     2436.54    100.02 o
  -6   4  -1     1053.23     1195.45     53.97 o
  -5   4  -1       85.23       80.41     31.41 o
  -4   4  -1      270.86      259.46     35.20 o
  -3   4  -1      112.37      158.76     22.72 o
  -2   4  -1      446.72      507.60     47.38 o
  -1   4  -1     7865.63     7269.93    211.96 o
   0   4  -1     3796.05     3743.99    120.00 o
   1   4  -1    19071.03    20584.08    289.82 o
   2   4  -1     7348.00     6816.46    108.97 o
   3   4  -1    10938.01    12075.48    184.39 o
   4   4  -1     7445.00     7397.39    126.89 o
   5   4  -1     3486.13     3580.89     79.58 o
   6   4  -1     3887.83     3828.42     91.71 o
   7   4  -1     2001.32     2100.13     91.92 o
   8   4  -1      980.93      970.46     75.83 o
   9   4  -1      368.48      436.27     59.63 o
  10   4  -1       91.59      161.44     48.75 o
  11   4  -1       65.02       21.48     32.96 o
 -10   5  -1      251.98      243.49     90.34 o
  -9   5  -1      178.78      235.65     78.63 o
  -8   5  -1      136.09      159.04     66.45 o
  -7   5  -1      768.62      775.09     66.59 o
  -6   5  -1      852.31      827.06     48.36 o
  -5   5  -1      450.32      458.77     38.01 o
  -4   5  -1      554.63      665.35     38.22 o
  -3   5  -1     1545.95     1743.62     51.08 o
  -2   5  -1     4350.14     4417.02    150.59 o
  -1   5  -1      233.19      233.42     22.02 o
   0   5  -1    13251.87    14010.18    441.57 o
   1   5  -1     2154.63     2247.36     54.57 o
   2   5  -1     2684.00     3095.80     60.26 o
   3   5  -1     1018.31     1046.04     35.00 o
   4   5  -1     2213.59     3027.63     67.74 o
   5   5  -1     2185.06     2497.56     76.57 o
   6   5  -1      443.16      481.82     37.11 o
   7   5  -1      475.14      449.36     51.22 o
   8   5  -1      963.22     1180.96     81.92 o
   9   5  -1      699.43      632.33     68.53 o
  10   5  -1       96.95       22.56     41.50 o
 -10   6  -1      612.01      718.52    128.02 o
  -9   6  -1      592.62      618.49    108.02 o
  -8   6  -1      261.59      281.17     78.40 o
  -7   6  -1      888.19      917.30     73.45 o
  -6   6  -1      779.23      841.58     90.18 o
  -5   6  -1     2116.72     2211.00     73.61 o
  -4   6  -1      167.01      224.34     24.39 o
  -3   6  -1     1262.48     1406.79     83.75 o
  -2   6  -1      313.83      442.07     48.77 o
  -1   6  -1     1132.94      965.03     64.05 o
   0   6  -1     5081.38     5624.23    216.38 o
   1   6  -1    16587.41    15531.44    270.01 o
   2   6  -1     8208.38     8431.75    132.83 o
   3   6  -1     1344.05     1126.96     36.41 o
   4   6  -1     1664.34     1621.90     75.41 o
   5   6  -1     3557.13     3798.98    151.17 o
   6   6  -1     2688.43     2779.47     75.81 o
   7   6  -1     1021.10     1068.29     71.47 o
   8   6  -1      301.10      235.60     45.47 o
   9   6  -1       28.93       45.79     82.89 o
  10   6  -1      194.13      218.75     80.33 o
 -10   7  -1      496.30      680.91    124.15 o
  -9   7  -1      914.82     1063.51    138.80 o
  -8   7  -1     3430.70     2992.47    182.92 o
  -7   7  -1     4722.64     5022.68    198.98 o
  -6   7  -1     6340.83     6502.01    239.69 o
  -5   7  -1    10761.25    10458.81    327.16 o
  -4   7  -1    12856.72    12277.59    361.82 o
  -3   7  -1    13940.79    13292.09    378.41 o
  -2   7  -1    16594.21    17652.58    476.27 o
  -1   7  -1    13726.30    14757.89    404.78 o
   0   7  -1     8687.34     7881.17    208.48 o
   1   7  -1     4332.53     3276.52     72.58 o
   2   7  -1      584.85      572.65     25.78 o
   3   7  -1     1162.76     1308.05     39.75 o
   4   7  -1     1875.07     1663.75     59.03 o
   5   7  -1     4373.26     4494.54     95.41 o
   6   7  -1     4262.86     4222.76     97.06 o
   7   7  -1     5050.81     5352.13    119.65 o
   8   7  -1     4374.76     4073.01    162.45 o
   9   7  -1     3365.47     3478.52    202.31 o
  10   7  -1     2871.00     3344.21    211.85 o
 -10   8  -1     1847.90     1698.12    168.42 o
  -9   8  -1     1955.94     1747.75    156.87 o
  -8   8  -1     1227.00     1457.12    134.69 o
  -7   8  -1     1607.40     1456.68     85.39 o
  -6   8  -1      532.97      562.96     79.17 o
  -5   8  -1      972.47      938.97     90.03 o
  -4   8  -1      750.51      612.90     69.94 o
  -3   8  -1      136.88      179.59     42.42 o
  -2   8  -1     9694.84     9481.84    287.61 o
  -1   8  -1    19271.68    20357.37    544.90 o
   0   8  -1    37530.26    38742.72    666.47 o
   1   8  -1    29881.04    27633.29    417.90 o
   2   8  -1    18861.39    18129.19    266.29 o
   3   8  -1    11543.43    10472.94    167.38 o
   4   8  -1    10375.69    10674.51    175.19 o
   5   8  -1     8876.29     9319.30    163.36 o
   6   8  -1    13623.13    13967.39    233.37 o
   7   8  -1     5549.56     5748.40    126.05 o
   8   8  -1      682.81      652.37     97.01 o
   9   8  -1      158.62       98.25     66.76 o
  10   8  -1      489.16      483.87    105.92 o
  -9   9  -1      515.36      573.98    109.88 o
  -8   9  -1      379.37      379.42     91.50 o
  -7   9  -1     2645.61     2613.95    111.83 o
  -6   9  -1     3656.09     3795.51    175.17 o
  -5   9  -1     3112.84     3081.11    149.50 o
  -4   9  -1     4352.66     4554.58    181.45 o
  -3   9  -1     9657.14     9557.21    299.47 o
  -2   9  -1     7367.14     7168.57    237.83 o
  -1   9  -1     1469.38     1550.79     91.89 o
   0   9  -1     1095.21     1136.14     62.09 o
   1   9  -1     1690.37     1831.05     84.44 o
   2   9  -1     4856.28     5033.70     89.91 o
   3   9  -1     2319.50     2303.40     73.35 o
   4   9  -1     1982.33     1984.31     78.52 o
   5   9  -1     2836.82     3008.16     75.95 o
   6   9  -1      457.04      630.20     42.25 o
   7   9  -1      689.90      779.57     64.02 o
   8   9  -1     2897.44     3441.06    192.46 o
   9   9  -1     2710.36     2687.65    181.68 o
  10   9  -1      756.05      798.08    127.40 o
  -9  10  -1       34.90       19.08     69.87 o
  -8  10  -1      456.63      302.03     85.14 o
  -7  10  -1     1508.47     1637.72    234.30 o
  -6  10  -1       98.79      109.34     52.81 o
  -5  10  -1     1906.77     1819.48    119.96 o
  -4  10  -1     1599.87     1695.17    110.96 o
  -3  10  -1      612.95      746.51     80.18 o
  -2  10  -1     1571.67     1879.11    108.25 o
  -1  10  -1       85.12       78.86     36.60 o
   0  10  -1     1508.72     1549.82     41.81 o
   1  10  -1      309.80      439.55     23.52 o
   2  10  -1      302.21      359.75     34.70 o
   3  10  -1     2698.23     2741.59     60.92 o
   4  10  -1     1498.22     1618.44     49.61 o
   5  10  -1      309.42      416.29     32.84 o
   6  10  -1      651.60      551.12     55.26 o
   7  10  -1      518.82      480.99    123.57 o
   8  10  -1      602.88      477.36     92.12 o
   9  10  -1      939.28      877.17    120.42 o
  10  10  -1       91.60       72.43     76.77 o
  -9  11  -1        3.08        0.23     70.25 o
  -8  11  -1       58.30      123.45     72.74 o
  -7  11  -1     1168.04     1075.14    131.28 o
  -6  11  -1     1148.39     1109.18    103.68 o
  -5  11  -1     1573.44     1535.67    115.54 o
  -4  11  -1      533.82      486.43     72.97 o
  -3  11  -1      483.63      486.51     71.88 o
  -2  11  -1     2904.40     2649.11    133.22 o
  -1  11  -1     2909.16     2586.46    130.04 o
   0  11  -1     1292.98     1128.80     62.69 o
   1  11  -1     1929.39     1796.10     97.87 o
   2  11  -1      200.17      134.26     49.59 o
   3  11  -1      876.07      773.08     80.37 o
   4  11  -1       65.31       60.46     17.91 o
   5  11  -1     1940.19     1888.30     86.77 o
   6  11  -1      246.25      395.41     72.23 o
   7  11  -1      715.71      636.84     61.97 o
   8  11  -1      471.32      628.95    104.68 o
   9  11  -1      194.31      187.19     81.34 o
  10  11  -1      510.15      538.85    115.77 o
  -9  12  -1     1336.78     1372.59    170.05 o
  -8  12  -1     2163.95     2009.53    167.57 o
  -7  12  -1     1435.67     1436.10    139.97 o
  -6  12  -1      151.69      230.61     66.69 o
  -5  12  -1      568.65      483.09     78.40 o
  -4  12  -1      479.28      437.03     73.36 o
  -3  12  -1      303.99      301.64     65.60 o
  -2  12  -1     2307.14     1975.80    120.42 o
  -1  12  -1    12926.20    12874.98    393.61 o
   0  12  -1     7891.41     7274.95    126.75 o
   1  12  -1     2152.24     1800.84     71.40 o
   3  12  -1    18787.38    19139.31    373.90 o
   4  12  -1     8554.32     8378.68    199.27 o
   5  12  -1     2961.54     2934.52    107.52 o
   6  12  -1     2695.64     2743.95    106.07 o
   7  12  -1     2366.18     2265.35    100.13 o
   8  12  -1     2384.90     2529.31    173.70 o
   9  12  -1       64.52      140.04     73.74 o
  10  12  -1      370.66      299.01     97.01 o
  -9  13  -1     1607.61     1644.69    190.14 o
  -8  13  -1     1492.66     1759.92    162.38 o
  -7  13  -1     3330.51     2880.04    193.39 o
  -6  13  -1     6334.77     6296.67    256.75 o
  -5  13  -1     6571.09     6836.76    265.35 o
  -4  13  -1     9767.43     9873.74    337.24 o
  -3  13  -1    12722.89    12464.62    395.70 o
  -2  13  -1    13858.57    13698.34    422.07 o
  -1  13  -1     6832.90     7068.07    258.92 o
   0  13  -1     1142.35     1095.47     40.24 o
   1  13  -1      406.67      424.37     27.94 o
   3  13  -1      231.94      222.66     38.69 o
   4  13  -1     1329.96     1502.98     77.13 o
   5  13  -1     4489.21     4693.33    142.53 o
   6  13  -1     3335.44     3546.92    124.76 o
   7  13  -1     2167.38     2226.29    102.41 o
   8  13  -1     5479.76     5984.87    275.12 o
   9  13  -1     3688.61     4019.30    232.71 o
  -9  14  -1     1047.83     1145.55    167.03 o
  -8  14  -1     1314.72     1284.66    160.82 o
  -7  14  -1      570.98      474.72    104.45 o
  -6  14  -1      270.01      257.91     74.29 o
  -5  14  -1      141.39      156.09     61.80 o
  -4  14  -1       29.52      129.19     59.09 o
  -3  14  -1      153.62      223.25     63.66 o
  -2  14  -1      900.41      994.57    105.46 o
  -1  14  -1     5199.84     5122.98    216.27 o
   0  14  -1     8148.41     7673.31    133.61 o
   1  14  -1     8710.07     9135.58    156.19 o
   2  14  -1     8229.04     9174.29    207.98 o
   3  14  -1     5144.71     5262.98    145.46 o
   4  14  -1     4470.84     4576.72    138.20 o
   5  14  -1     5042.08     5242.62    155.41 o
   6  14  -1     1816.91     1912.94     93.14 o
   7  14  -1     1542.37     1595.50     91.02 o
   8  14  -1      982.29      954.17    126.63 o
   9  14  -1      299.77      306.37     93.13 o
  -8  15  -1      537.63      512.95    113.21 o
  -7  15  -1      434.06      390.35     98.71 o
  -6  15  -1       60.82       51.57     56.61 o
  -5  15  -1      318.77      353.99     74.67 o
  -4  15  -1     2299.28     2277.14    148.65 o
  -3  15  -1     2015.32     2175.55    142.29 o
  -2  15  -1       73.52      165.71     60.33 o
  -1  15  -1        1.25      -10.93     43.50 o
   0  15  -1      214.24      273.97     36.46 o
   1  15  -1     1010.52     1270.21     46.93 o
   2  15  -1      548.28      663.59     55.51 o
   3  15  -1       85.79      138.05     36.74 o
   4  15  -1      457.97      343.95     51.06 o
   5  15  -1      905.89      717.94     66.10 o
   6  15  -1      631.66      619.18     96.93 o
   7  15  -1      210.74      206.39     49.86 o
   8  15  -1        4.41      -20.24     60.87 o
   9  15  -1      284.01      232.32     90.57 o
  -8  16  -1      307.18      201.15     94.29 o
  -7  16  -1      503.41      510.23    108.72 o
  -6  16  -1       92.79       78.32     60.25 o
  -5  16  -1       59.50       80.41     57.85 o
  -4  16  -1     1104.99     1046.06    118.25 o
  -3  16  -1     1073.35      993.10    115.38 o
  -2  16  -1      877.09      963.32    114.30 o
  -1  16  -1     3674.10     3500.38    183.16 o
   0  16  -1     1998.23     1771.06     76.13 o
   1  16  -1      624.40      638.82     51.84 o
   2  16  -1      127.30      150.58     37.28 o
   3  16  -1     2519.20     2590.14    139.07 o
   4  16  -1     1850.63     1999.18     93.75 o
   5  16  -1      356.19      378.16     76.19 o
   6  16  -1      157.53      306.16     53.21 o
   7  16  -1      717.10      761.36     78.75 o
   8  16  -1      558.17      439.21     98.56 o
   9  16  -1      199.96      251.24     93.59 o
  -8  17  -1      944.53     1060.48    160.51 o
  -7  17  -1     1996.28     1934.86    175.33 o
  -6  17  -1     3943.68     3803.65    210.14 o
  -5  17  -1     4100.08     4111.04    214.79 o
  -4  17  -1     3063.73     3005.58    178.66 o
  -3  17  -1     3902.99     4218.12    212.78 o
  -2  17  -1     7448.58     7680.97    300.64 o
  -1  17  -1     5737.11     5803.11    252.17 o
   0  17  -1     1195.24     1215.41    121.05 o
   1  17  -1      291.37      251.55     76.46 o
   2  17  -1      240.85      248.45     43.24 o
   3  17  -1      111.64       85.17     54.75 o
   4  17  -1     1046.75     1086.43     79.98 o
   5  17  -1     1865.12     2000.22     99.38 o
   6  17  -1     3026.73     2965.40    123.37 o
   7  17  -1     1573.47     1750.48    100.24 o
   8  17  -1      839.06      883.92    128.18 o
  -7  18  -1      336.03      332.27    106.08 o
  -6  18  -1      159.92       66.30     67.54 o
  -5  18  -1       12.82       53.50     60.79 o
  -4  18  -1        5.45       -7.60     55.83 o
  -3  18  -1     1288.74     1437.96    129.50 o
  -2  18  -1     2771.81     2768.30    169.82 o
  -1  18  -1     3459.16     3566.60    196.42 o
   0  18  -1     4313.14     4710.76    229.92 o
   1  18  -1     9255.02     9552.25    355.92 o
   2  18  -1    11757.22    12179.18    425.48 o
   4  18  -1     5130.67     5387.73    222.20 o
   5  18  -1     3089.63     3048.92    124.36 o
   6  18  -1     2629.45     2885.04    124.79 o
   7  18  -1     1656.90     1822.19    104.07 o
   8  18  -1      643.26      668.19    119.03 o
  -7  19  -1      949.31      872.91    143.92 o
  -6  19  -1      820.00      729.97     87.06 o
  -5  19  -1     2263.37     2424.55    174.32 o
  -4  19  -1     5861.86     5846.69    269.93 o
  -3  19  -1     6495.65     6048.77    270.08 o
  -2  19  -1     1677.15     1672.14    140.66 o
  -1  19  -1      785.62      892.37    118.49 o
   0  19  -1     2533.84     2657.49    173.00 o
   1  19  -1      965.35     1031.79    123.76 o
   2  19  -1      124.30      222.16     73.90 o
   3  19  -1      700.72      808.00     89.56 o
   4  19  -1      362.98      368.24     56.36 o
   5  19  -1      560.84      558.01     70.72 o
   6  19  -1     2025.38     2013.56    130.58 o
   7  19  -1     2010.64     1873.08    108.70 o
   8  19  -1      720.62      585.30    111.66 o
  -7  20  -1      414.17      623.45    133.45 o
  -6  20  -1      304.91      322.40     70.27 o
  -5  20  -1      476.04      526.29    106.39 o
  -4  20  -1      343.84      381.51     91.66 o
  -3  20  -1      892.14      948.66    127.64 o
  -2  20  -1      295.91      406.02     92.20 o
  -1  20  -1      214.51      201.46     74.91 o
   0  20  -1      601.99      595.84    106.31 o
   1  20  -1     2666.54     2799.86    182.92 o
   2  20  -1     2446.42     2404.70    173.62 o
   3  20  -1     1158.90     1239.06    141.36 o
   4  20  -1      110.56       92.93     44.37 o
   5  20  -1      463.27      501.56     65.52 o
   6  20  -1      970.91     1108.30     90.75 o
   7  20  -1      174.58      173.48     56.64 o
  -6  21  -1      100.95      127.78     61.07 o
  -5  21  -1       12.78        6.36     65.52 o
  -4  21  -1      206.71      115.38     76.92 o
  -3  21  -1      182.10      236.97     84.99 o
  -2  21  -1      778.47      925.32    127.02 o
  -1  21  -1      848.22      993.41    128.80 o
   0  21  -1       73.14       48.93     61.80 o
   1  21  -1       62.58       94.76     67.93 o
   2  21  -1        9.07       73.51     69.87 o
   3  21  -1     1010.23      685.25    117.01 o
   4  21  -1     1079.28      835.84    120.66 o
   5  21  -1       28.31       15.66     44.60 o
   6  21  -1      122.78       23.66     55.64 o
   7  21  -1      139.90       61.28     53.21 o
  -6  22  -1       94.12      132.34     62.14 o
  -5  22  -1      103.19       80.65     75.91 o
  -4  22  -1      280.47      246.04     86.54 o
  -3  22  -1     1340.00     1202.46    147.88 o
  -2  22  -1     1578.63     1495.89    148.81 o
  -1  22  -1      914.91      890.43    129.57 o
   0  22  -1     1838.33     1911.75    162.38 o
   1  22  -1     3390.79     3558.62    217.59 o
   2  22  -1     6152.15     6573.97    304.67 o
   3  22  -1     2408.90     2337.85    181.22 o
   4  22  -1     1974.62     2128.41    173.39 o
   5  22  -1     1860.90     2035.12    169.04 o
   6  22  -1     1351.04     1337.71    105.20 o
  -5  23  -1     3916.59     3875.30    241.00 o
  -4  23  -1     5882.97     5947.80    298.39 o
  -3  23  -1     2979.34     2866.00    201.85 o
  -2  23  -1     2056.76     2169.04    178.97 o
  -1  23  -1     2461.01     2745.58    195.49 o
   0  23  -1     2062.77     1890.74    164.78 o
   1  23  -1      370.63      471.46    107.32 o
   2  23  -1      118.16      182.92     81.11 o
   3  23  -1       99.13      101.04     78.32 o
   4  23  -1      114.92       45.60     67.39 o
   5  23  -1      509.13      536.75    115.07 o
   6  23  -1     2037.92     2273.26    184.79 o
  -4  24  -1       18.73       -6.59     67.93 o
  -3  24  -1      226.23      141.52     85.30 o
  -2  24  -1      621.24      436.26    105.46 o
  -1  24  -1      985.36     1075.29    147.80 o
   0  24  -1     1590.04     1354.76    162.07 o
   1  24  -1     3282.28     3424.55    222.94 o
   2  24  -1     3931.91     3962.31    239.14 o
   3  24  -1     1692.27     1751.01    166.33 o
   4  24  -1     1411.75      619.18    105.38 o
   5  24  -1     1125.20     1011.32    145.94 o
  -4  25  -1      645.62      687.03    131.05 o
  -3  25  -1       72.94       90.96     81.11 o
  -2  25  -1      838.65     1100.11    152.61 o
  -1  25  -1      966.66      986.27    149.04 o
   0  25  -1      193.54      156.40     86.38 o
   1  25  -1      339.97      374.07    104.30 o
   2  25  -1      224.59      223.17     89.56 o
   3  25  -1      767.76      725.26    130.43 o
   4  25  -1      509.18       61.26     42.03 o
  -2  26  -1      210.73      341.11    108.79 o
  -1  26  -1      362.23      438.20    115.62 o
   0  26  -1      227.56      257.44     98.09 o
   1  26  -1      150.95      180.29     89.80 o
   2  26  -1        3.74       47.30     84.99 o
   3  26  -1       16.16       90.57     81.27 o
  -1  27  -1      537.93      663.69    135.62 o
   0  27  -1      930.71      969.99    152.14 o
   1  27  -1      365.77      366.47    106.85 o
  -9   0   0     1072.55     1244.96    119.18 o
  -8   0   0      428.45      550.56     85.84 o
  -7   0   0      462.51      536.75     77.70 o
  -6   0   0     4065.28     4244.10    177.42 o
  -5   0   0    21930.64    22661.80    608.87 o
  -4   0   0     7569.33     8285.66    251.24 o
  -3   0   0     1801.23     1701.53     80.02 o
  -2   0   0      101.23       57.07     22.02 o
  -1   0   0    72133.06    77543.16   1895.70 o
   1   0   0    72109.04    63878.39   1555.13 o
   2   0   0      120.05       97.90     15.60 o
   3   0   0     1852.03     1815.31     61.84 o
   4   0   0     7564.47     8619.06    208.75 o
   5   0   0    21943.53    23708.56    435.58 o
   6   0   0     4054.68     4486.13    123.52 o
   7   0   0      461.49      521.01     53.15 o
   8   0   0      427.19      543.11     85.22 o
   9   0   0     1051.58     1152.22    129.89 o
  10   0   0      987.72     1079.25    130.97 o
  -9   1   0     4074.32     3569.40    194.32 o
  -8   1   0     2737.53     2472.35    106.93 o
  -7   1   0     1963.60     1837.84     86.77 o
  -6   1   0     8741.35     8658.45    202.64 o
  -5   1   0    14060.80    13916.88    283.38 o
  -4   1   0     7642.77     7440.11    162.91 o
  -3   1   0    10984.53    11235.19    218.40 o
  -2   1   0     1145.42     1213.79     54.98 o
  -1   1   0     1807.70     1690.37     51.18 o
   0   1   0       54.76        0.54      1.36 o
   1   1   0     1813.29     1563.04     51.57 o
   2   1   0     1142.80     1160.09     39.88 o
   3   1   0    11025.25    11572.57    176.42 o
   4   1   0     7609.29     7365.17    125.40 o
   5   1   0    14123.14    14097.36    213.03 o
   6   1   0     8771.05     8844.87    139.65 o
   7   1   0     1960.71     1878.10     59.12 o
   8   1   0     2682.98     2588.23    108.11 o
   9   1   0     4057.00     4290.74    149.56 o
  10   1   0     1398.82     1342.63     96.90 o
  -9   2   0       83.10      140.82     64.90 o
  -8   2   0      151.73      143.44     40.54 o
  -7   2   0      409.42      467.63     51.66 o
  -6   2   0      113.35      201.14     35.37 o
  -5   2   0      535.44      478.41     48.12 o
  -4   2   0      352.77      395.76     34.64 o
  -3   2   0      155.35      139.97     27.06 o
  -2   2   0     1742.78     1928.19     69.56 o
  -1   2   0      701.07      612.47     29.58 o
   1   2   0      705.17      590.20     14.68 o
   2   2   0     1749.27     1907.80     78.55 o
   3   2   0      165.13      156.54     15.48 o
   4   2   0      351.30      433.99     23.98 o
   5   2   0      517.89      478.42     28.71 o
   6   2   0      107.77      149.06     32.48 o
   7   2   0      413.90      342.12     72.82 o
   8   2   0      154.14      143.47     39.59 o
   9   2   0       84.35       56.73     40.65 o
  10   2   0       31.93       49.75     42.64 o
 -10   3   0      668.55      583.51    107.94 o
  -9   3   0      451.14      320.80     82.04 o
  -8   3   0       73.12       51.10     52.96 o
  -7   3   0      333.92      332.46     47.35 o
  -6   3   0     1253.26     1268.59     52.74 o
  -5   3   0     5586.15     5381.48    144.04 o
  -4   3   0      110.36      158.33     19.63 o
  -3   3   0     1442.88     1516.29     47.43 o
  -2   3   0     1270.45     1355.80     40.45 o
  -1   3   0      139.37      163.53     23.53 o
   0   3   0        0.24       -1.49      5.01 o
   1   3   0      143.57      137.85     12.31 o
   2   3   0     1273.44     1342.06     31.58 o
   3   3   0     1433.71     1505.84     42.98 o
   4   3   0      118.94      148.14     19.43 o
   5   3   0     5605.18     5702.99    112.39 o
   6   3   0     1250.33     1200.77     52.61 o
   7   3   0      316.72      292.13     38.13 o
   8   3   0       69.12       31.75     24.52 o
   9   3   0      453.51      336.34    146.87 o
  10   3   0      677.50      578.37     71.63 o
 -10   4   0      764.94      816.22    123.22 o
  -9   4   0      258.87      336.23     83.82 o
  -8   4   0      301.31      360.58     78.16 o
  -7   4   0      167.96      167.39     38.43 o
  -6   4   0      586.64      625.05     41.10 o
  -5   4   0     4375.31     4286.91     92.23 o
  -4   4   0     8611.80     8492.41    172.94 o
  -3   4   0     2078.22     2241.68     60.38 o
  -2   4   0       72.30       74.70     13.67 o
  -1   4   0    16936.95    18499.92    326.00 o
   0   4   0    18071.41    18890.58    267.34 o
   1   4   0    16971.97    17144.63    302.97 o
   2   4   0       51.14       53.41     10.44 o
   3   4   0     2100.07     2357.10     85.64 o
   4   4   0     8639.01     8837.09    148.60 o
   5   4   0     4333.92     4535.57     96.57 o
   6   4   0      575.96      552.65     40.15 o
   7   4   0      165.41      207.92     33.48 o
   8   4   0      296.23      377.71     52.73 o
   9   4   0      248.48      300.92     63.97 o
  10   4   0      767.31      798.54    111.43 o
 -10   5   0     3689.67     3457.04    214.48 o
  -9   5   0     4322.96     3652.29    207.97 o
  -8   5   0     6538.21     5854.13    254.50 o
  -7   5   0     8679.92     8059.46    300.79 o
  -6   5   0     9978.65     9318.53    333.59 o
  -5   5   0    11616.74    11032.08    274.12 o
  -4   5   0    13118.04    13269.43    254.04 o
  -3   5   0     3985.42     3984.17     98.21 o
  -2   5   0     1576.15     1478.63     42.73 o
  -1   5   0       94.26      127.01     30.67 o
   0   5   0      720.03      571.74     44.61 o
   1   5   0       91.89      151.28     20.18 o
   2   5   0     1560.35     1500.72     33.32 o
   3   5   0     3897.63     4033.02     68.85 o
   4   5   0    13090.46    13675.08    214.80 o
   5   5   0    11640.59    11504.91    193.20 o
   6   5   0    10043.44     9817.24    185.03 o
   7   5   0     8672.62     8792.99    171.08 o
   8   5   0     6502.74     6452.58    181.29 o
   9   5   0     4338.85     4217.60    148.79 o
  10   5   0     3721.62     3709.67    218.52 o
 -10   6   0      192.60      398.42     92.97 o
  -9   6   0      802.26      937.03    126.94 o
  -8   6   0     1107.43     1201.38    120.04 o
  -7   6   0     2578.78     2426.10    150.90 o
  -6   6   0     3821.33     3482.75    149.99 o
  -5   6   0     4035.51     3685.11     84.77 o
  -4   6   0     4166.07     4084.86     98.37 o
  -3   6   0     2991.11     2790.36    140.16 o
  -2   6   0    12016.24    11233.67    210.86 o
  -1   6   0    29314.12    29450.87    517.39 o
   0   6   0    18605.30    17333.38    279.89 o
   2   6   0    12057.09    11295.02    150.38 o
   3   6   0     3042.67     2744.31     53.55 o
   4   6   0     4177.88     4509.34     90.79 o
   5   6   0     4005.93     4039.04     94.39 o
   6   6   0     3828.32     3909.23     95.41 o
   7   6   0     2566.58     2799.48     84.23 o
   8   6   0     1102.59     1185.00     93.63 o
   9   6   0      802.48      846.08    119.88 o
  10   6   0      198.31      266.75     87.24 o
 -10   7   0      370.57      507.06    106.47 o
  -9   7   0     1087.30      939.20    126.09 o
  -8   7   0     2931.02     2687.03    171.45 o
  -7   7   0     1157.00     1308.47    117.56 o
  -6   7   0      421.11      421.65     47.38 o
  -5   7   0     1048.91     1195.53     47.36 o
  -4   7   0     4828.24     4917.21    112.82 o
  -3   7   0    11373.82    12042.00    329.37 o
  -2   7   0      243.47      231.09     42.34 o
  -1   7   0    20950.96    23012.43    413.29 o
   0   7   0      213.22      303.22     19.61 o
   1   7   0    20910.32    22261.86    615.18 o
   2   7   0      244.88      234.50     22.19 o
   3   7   0    11419.28    12672.06    173.03 o
   4   7   0     4806.73     5101.75     88.48 o
   5   7   0     1026.66     1050.17     45.65 o
   6   7   0      393.11      409.05     64.59 o
   7   7   0     1184.52     1414.99     61.78 o
   8   7   0     2971.14     3476.50    125.57 o
   9   7   0     1078.55     1236.27    138.88 o
  10   7   0      359.10      386.94    100.73 o
 -10   8   0      321.68      321.34     96.00 o
  -9   8   0      189.51      162.45     71.34 o
  -8   8   0      726.68      527.45     96.85 o
  -7   8   0      492.87      441.84     85.30 o
  -6   8   0       39.16       72.26     33.10 o
  -5   8   0      147.95      162.41     26.96 o
  -4   8   0      172.00      236.88     24.84 o
  -3   8   0       43.06      129.18     19.17 o
  -2   8   0      918.41     1182.29     51.64 o
  -1   8   0     1585.98     1792.56     57.03 o
   0   8   0     1576.13     1635.02     79.09 o
   1   8   0     1597.22     1682.39     66.69 o
   2   8   0      909.24     1122.81     41.94 o
   3   8   0       45.59      102.96     13.74 o
   4   8   0      163.42      215.42     20.79 o
   5   8   0      146.68      121.92     24.09 o
   6   8   0       37.77       24.70     24.30 o
   7   8   0      497.96      458.23     41.73 o
   8   8   0      734.37      633.37     97.94 o
   9   8   0      186.19       94.60     64.59 o
  10   8   0      324.40      288.54     92.20 o
 -10   9   0     1159.14     1239.30    159.43 o
  -9   9   0      453.76      571.34    103.37 o
  -8   9   0      899.01      866.78    118.72 o
  -7   9   0     4251.05     4264.96    213.55 o
  -6   9   0     6161.38     6331.79    172.08 o
  -5   9   0     4613.52     4512.56    180.06 o
  -4   9   0     3287.07     3097.70    138.57 o
  -3   9   0     4453.94     4928.54    163.03 o
  -2   9   0     2574.11     2678.09    167.96 o
  -1   9   0      613.04      629.46     37.70 o
   0   9   0      794.57      583.24     40.48 o
   1   9   0      616.34      594.45     31.64 o
   2   9   0     2566.80     2684.82     81.46 o
   3   9   0     4435.10     4705.93    122.87 o
   4   9   0     3325.82     3245.62     66.71 o
   5   9   0     4656.28     4527.00     99.13 o
   6   9   0     6143.44     6276.35    129.98 o
   7   9   0     4213.95     4349.58    159.70 o
   8   9   0      899.60      839.10    111.51 o
   9   9   0      452.92      488.60    100.19 o
  10   9   0     1143.36     1218.13    153.85 o
 -10  10   0      677.92     1004.34    150.59 o
  -9  10   0     1372.23     1367.24    155.47 o
  -8  10   0     1433.55     1398.65    136.94 o
  -7  10   0      758.91      657.72    101.50 o
  -6  10   0     2908.87     2617.21    105.12 o
  -5  10   0     1585.51     1472.47    104.53 o
  -4  10   0     2359.13     2045.52    115.77 o
  -3  10   0     7865.54     7641.47    159.15 o
  -2  10   0    20450.58    19813.38    368.08 o
  -1  10   0    30292.56    29281.96    530.58 o
   0  10   0    29443.64    28804.80    419.31 o
   1  10   0    30270.65    29666.81    615.58 o
   2  10   0    20558.37    19769.96    710.45 o
   3  10   0     7953.84     7751.97    207.22 o
   4  10   0     2295.18     2201.89     53.06 o
   5  10   0     1524.34     1326.48     72.65 o
   6  10   0     2883.79     2852.54    107.49 o
   7  10   0      755.74      724.01     66.11 o
   8  10   0     1435.03     1696.26    143.46 o
   9  10   0     1378.20     1572.42    147.33 o
  10  10   0      672.58      775.28    130.20 o
  -9  11   0     3600.08     3742.94    228.29 o
  -8  11   0     4446.96     3904.07    220.22 o
  -7  11   0     2607.72     2572.42    168.66 o
  -6  11   0     3322.88     3491.05    124.29 o
  -5  11   0     4078.64     3825.75    171.45 o
  -4  11   0    12567.96    12316.51    376.86 o
  -3  11   0    13193.95    14052.58    271.39 o
  -2  11   0      982.71     1074.82     48.51 o
  -1  11   0      760.58      749.79     62.77 o
   0  11   0      138.19      213.57     21.01 o
   1  11   0      756.65      789.01     38.09 o
   2  11   0      975.10     1061.90     55.20 o
   3  11   0    13233.99    14144.35    259.63 o
   4  11   0    12603.80    13101.05    253.57 o
   5  11   0     4029.23     3992.52    173.12 o
   6  11   0     3362.41     3492.93    121.86 o
   7  11   0     2614.05     2670.98    110.70 o
   8  11   0     4443.09     4240.22    221.93 o
   9  11   0     3591.04     3630.35    216.89 o
  -9  12   0       52.58      118.80     73.67 o
  -8  12   0      101.15      272.95     82.89 o
  -7  12   0      159.60      213.09     73.51 o
  -6  12   0      295.09      275.05     48.36 o
  -5  12   0     1255.37     1633.99    118.41 o
  -4  12   0     1131.07     1493.79    110.03 o
  -3  12   0     3804.63     3784.10     96.25 o
  -2  12   0     2379.50     2290.32    107.48 o
  -1  12   0     3924.69     3970.19    108.34 o
   0  12   0     4026.68     4627.78    249.30 o
   1  12   0     3972.77     3995.96     89.45 o
   2  12   0     2391.91     2137.12    127.86 o
   3  12   0     3783.49     3896.01     99.28 o
   4  12   0     1129.01     1268.47     70.39 o
   5  12   0     1250.24     1576.23    222.01 o
   6  12   0      303.73      227.11     44.51 o
   7  12   0      167.05      259.39     49.70 o
   8  12   0       98.31      117.79     68.24 o
   9  12   0       57.09      133.22     75.22 o
  -9  13   0      146.93      104.92     79.87 o
  -8  13   0       76.28       -9.38     60.79 o
  -7  13   0      782.44      752.95    112.83 o
  -6  13   0      316.79      316.10     52.63 o
  -5  13   0      590.10      619.96     89.72 o
  -4  13   0     1000.95      860.58     95.61 o
  -3  13   0      247.60      180.60     56.61 o
  -2  13   0      372.97      381.31     50.44 o
  -1  13   0      647.74      580.55     52.96 o
   0  13   0     1068.89      994.30     41.99 o
   1  13   0      641.09      671.35     59.12 o
   2  13   0      364.39      390.11     36.06 o
   3  13   0      254.40      201.22     53.50 o
   4  13   0     1019.69     1004.48     57.62 o
   5  13   0      595.01      524.60     58.07 o
   6  13   0      317.39      344.08     50.36 o
   7  13   0      774.57      788.73     71.96 o
   8  13   0       76.67      118.25     71.18 o
   9  13   0      146.18      165.40     82.82 o
  -9  14   0      594.73      549.86    120.04 o
  -8  14   0      195.08      133.14     78.16 o
  -7  14   0      815.44      652.99    108.87 o
  -6  14   0     1049.30      953.51    107.86 o
  -5  14   0      305.87      443.86     78.47 o
  -4  14   0     1315.33     1255.43    113.52 o
  -3  14   0     3725.84     3370.96    170.91 o
  -2  14   0    10200.99     9452.07    206.70 o
  -1  14   0     4328.55     4038.55    116.34 o
   0  14   0      953.25     1021.18     45.55 o
   1  14   0     4334.34     4116.42     96.37 o
   2  14   0    10270.20     9812.07    196.38 o
   3  14   0     3718.78     3471.72     95.44 o
   4  14   0     1295.55     1225.02     63.06 o
   5  14   0      301.13      459.81    121.08 o
   6  14   0     1053.36     1040.08    139.54 o
   7  14   0      828.15      724.63     75.29 o
   8  14   0      198.24      178.66     78.78 o
   9  14   0      603.45      786.21    130.66 o
  -9  15   0     2381.40     2173.07    191.61 o
  -8  15   0     3974.48     4027.44    244.11 o
  -7  15   0     6465.48     6391.74    297.84 o
  -6  15   0     4894.00     4813.24    163.55 o
  -5  15   0     4108.04     4351.42    205.80 o
  -4  15   0     4357.50     4302.80    203.09 o
  -3  15   0     3282.61     3285.28    173.39 o
  -2  15   0     1509.51     1540.75     71.65 o
  -1  15   0      178.24      183.17     34.77 o
   0  15   0      261.38      190.16     38.90 o
   1  15   0      176.69      196.08     28.96 o
   2  15   0     1505.76     1631.80     64.93 o
   3  15   0     3266.17     3333.69    120.00 o
   4  15   0     4315.25     4402.64    116.88 o
   5  15   0     4104.07     4504.19    145.81 o
   6  15   0     4866.51     4894.29    157.70 o
   7  15   0     6517.94     6542.90    525.12 o
   8  15   0     4006.59     4395.77    237.20 o
   9  15   0     2387.03     2494.72    191.92 o
  -8  16   0        4.40      -16.67     64.13 o
  -7  16   0      395.79      505.43    104.22 o
  -6  16   0     1605.02     1701.85    154.23 o
  -5  16   0     1302.56     1511.09    127.87 o
  -4  16   0     3316.30     3184.08    175.56 o
  -3  16   0     3425.60     3376.93    179.36 o
  -2  16   0     5444.40     5309.16    233.10 o
  -1  16   0     7889.46     8339.07    201.12 o
   0  16   0     9749.84     9858.83    319.09 o
   1  16   0     7996.86     8688.92    166.92 o
   2  16   0     5542.07     5637.19    129.05 o
   3  16   0     3364.82     3250.96    116.09 o
   4  16   0     3255.53     3615.50    126.97 o
   5  16   0     1323.86     1476.28     86.00 o
   6  16   0     1617.46     1754.25     96.75 o
   7  16   0      393.60      405.17     61.08 o
   8  16   0        5.06      -41.33     64.44 o
  -8  17   0      230.05      189.44     86.77 o
  -7  17   0      334.63      418.19     97.47 o
  -6  17   0     1497.51     1519.37     98.11 o
  -5  17   0     3072.90     2959.32    127.09 o
  -4  17   0     1429.17     1277.06    120.35 o
  -3  17   0      198.22      251.71     75.29 o
  -2  17   0      231.13      221.31     71.34 o
  -1  17   0      239.66      278.48    106.74 o
   0  17   0     1262.38     1353.85     78.51 o
   1  17   0      247.75      335.22     37.12 o
   2  17   0      242.23      245.51     39.52 o
   3  17   0      185.95      168.21     62.25 o
   4  17   0     1388.47     1216.13     78.57 o
   5  17   0     3066.11     2921.12    120.29 o
   6  17   0     1519.86     1591.23     95.66 o
   7  17   0      338.92      271.99     57.23 o
   8  17   0      218.83      264.35     90.65 o
  -8  18   0       69.96      200.99     93.98 o
  -7  18   0      249.48      177.88     83.20 o
  -6  18   0        4.76       30.58     60.33 o
  -5  18   0      497.11      513.49     68.09 o
  -4  18   0     1837.73     2012.95    149.19 o
  -3  18   0      346.16      314.28     79.25 o
  -2  18   0      212.22      247.67     77.54 o
  -1  18   0       10.43       27.73     32.63 o
   0  18   0      649.38      637.15     62.02 o
   1  18   0        9.77       72.96     39.81 o
   2  18   0      220.54      277.63     39.67 o
   3  18   0      339.21      365.87     44.31 o
   4  18   0     1823.77     2152.23    145.28 o
   5  18   0      493.24      577.86     71.73 o
   6  18   0        5.37       35.70     42.51 o
   7  18   0      256.34       99.02     57.65 o
   8  18   0       73.15      168.11     85.07 o
  -7  19   0      549.99      423.70    105.85 o
  -6  19   0     1139.66     1054.38     96.97 o
  -5  19   0     1072.33     1198.19    100.36 o
  -4  19   0     1361.99     1410.28    134.07 o
  -3  19   0     1067.33     1038.38    124.77 o
  -2  19   0     1260.74     1403.92    132.29 o
  -1  19   0      602.77      866.78    113.37 o
   0  19   0      269.95      333.36     52.21 o
   1  19   0      606.08      706.39     68.98 o
   2  19   0     1282.98     1307.98     87.48 o
   3  19   0     1052.58     1147.79     67.45 o
   4  19   0     1376.88     1475.40     90.48 o
   5  19   0     1068.50     1156.76     91.21 o
   6  19   0     1139.71      942.87     85.64 o
   7  19   0      551.08      540.42    175.36 o
  -7  20   0      365.86      331.58    102.98 o
  -6  20   0       60.54      151.91     54.11 o
  -5  20   0      159.33      203.50     55.22 o
  -4  20   0     2451.11     2642.44    179.98 o
  -3  20   0     7942.69     7595.75    317.62 o
  -2  20   0     9029.82     9259.91    361.35 o
  -1  20   0     6888.24     6837.54    295.44 o
   0  20   0     5131.72     5619.82    171.48 o
   1  20   0     6983.57     7641.78    213.50 o
   2  20   0     9057.09     9379.77    311.72 o
   3  20   0     7970.97     8101.10    332.27 o
   4  20   0     2410.64     2767.33    159.16 o
   5  20   0      149.70      242.84     80.33 o
   6  20   0       67.55       75.00     47.89 o
   7  20   0      363.15      455.80     71.96 o
  -6  21   0     3710.51     3428.40    156.76 o
  -4  21   0     2033.54     2422.65    188.04 o
  -3  21   0     1326.40     1498.29    144.93 o
  -2  21   0     1937.19     2030.63    164.55 o
  -1  21   0     1654.50     1880.35    155.78 o
   0  21   0      122.13      136.01     73.90 o
   1  21   0     1657.54     1809.71    100.58 o
   2  21   0     1938.28     2127.01    165.17 o
   3  21   0     1317.26     1493.33    143.61 o
   4  21   0     2018.97     2027.60    162.53 o
   5  21   0     4367.02     4466.94    163.16 o
   6  21   0     3738.54     3741.78    153.24 o
  -6  22   0       80.93       63.44     54.01 o
  -5  22   0      443.33      758.18    398.61 o
  -4  22   0      722.07      703.31     83.14 o
  -3  22   0      806.87      759.30    122.67 o
  -2  22   0      823.60     1061.03    140.20 o
  -1  22   0     1861.01     2019.54    168.58 o
   0  22   0     3218.87     3521.55    214.41 o
   1  22   0     1868.94     2082.81    167.34 o
   2  22   0      809.00      901.67    130.89 o
   3  22   0      804.13      904.54    126.24 o
   4  22   0      737.32      347.63     80.18 o
   5  22   0      433.06      699.83    118.64 o
   6  22   0       83.95      118.74     54.74 o
  -5  23   0      191.72      212.09     62.46 o
  -4  23   0      141.95      218.78     59.57 o
  -3  23   0      503.46      602.42    113.10 o
  -2  23   0     1079.20     1309.78    158.65 o
  -1  23   0      162.04      209.29     84.44 o
   0  23   0       22.42      108.41     71.73 o
   1  23   0      155.82      132.37     76.23 o
   2  23   0     1065.33      991.55    140.66 o
   3  23   0      503.12      621.28    116.39 o
   4  23   0      146.40       29.62     32.96 o
   5  23   0      194.03      182.54     87.16 o
  -5  24   0      143.88      286.29    101.35 o
  -4  24   0      590.23      622.04     86.65 o
  -3  24   0     1042.90     1221.75    107.85 o
  -2  24   0      256.47      267.06     94.06 o
  -1  24   0      635.54      588.40    119.49 o
   0  24   0     1212.53     1301.33    163.31 o
   1  24   0      655.38      567.31    114.38 o
   2  24   0      256.57      284.43     96.00 o
   3  24   0     1029.95     1262.02    161.83 o
   4  24   0      592.91      212.78     72.35 o
   5  24   0      142.91      229.84     98.71 o
  -4  25   0     1143.03     1336.88    119.12 o
  -3  25   0      275.65      408.91     73.57 o
  -2  25   0      287.96      208.36     88.24 o
  -1  25   0      277.71      388.57    104.84 o
   0  25   0      314.84      330.41     99.26 o
   1  25   0      273.26      329.25     96.93 o
   2  25   0      286.40      383.68     99.26 o
   3  25   0      273.38      321.96     98.64 o
   4  25   0     1134.97     1300.01    170.83 o
  -3  26   0     1597.80     1769.47    183.20 o
  -2  26   0     2053.31     2208.43    195.72 o
  -1  26   0     2823.08     2663.85    207.58 o
   0  26   0     2111.50     2396.32    198.28 o
   1  26   0     2787.62     2755.42    210.69 o
   2  26   0     2081.03     1904.85    179.67 o
   3  26   0     1612.03     1794.97    177.73 o
  -1  27   0       74.68      170.21     87.93 o
   0  27   0      273.35      189.13     93.52 o
   1  27   0       76.99      112.52     88.63 o
 -10   1   1     1128.57     1179.36    137.87 o
  -9   1   1     1350.60     1238.17    164.66 o
  -8   1   1     1359.29     1113.94     75.15 o
  -7   1   1     1354.64     1525.56     80.29 o
  -6   1   1      744.31      775.67     60.18 o
  -5   1   1     1067.06     1056.96     57.34 o
  -4   1   1      454.90      485.74     38.62 o
  -3   1   1       17.01       60.60     18.33 o
  -2   1   1      657.93      653.22     34.04 o
  -1   1   1     1765.51     1857.41     34.19 o
   0   1   1    10982.30    10606.97    203.11 o
   2   1   1     2871.45     3036.98     46.45 o
   3   1   1     7367.51     7814.56    101.86 o
   4   1   1     7170.14     6947.86    169.86 o
   5   1   1     2874.45     2732.06     65.79 o
   6   1   1     2487.49     2574.70     67.55 o
   7   1   1      692.66      718.72     44.69 o
   8   1   1     1238.12     1172.69    117.67 o
   9   1   1      958.62      957.45     82.23 o
  10   1   1       54.86        2.08     41.88 o
 -10   2   1      186.76      130.97     68.08 o
  -9   2   1      564.57      565.68     96.08 o
  -8   2   1      305.92      391.06     52.60 o
  -7   2   1     1687.65     1687.07     84.63 o
  -6   2   1    13526.69    13483.90    224.84 o
  -5   2   1    31203.70    32817.93    485.14 o
  -4   2   1     8637.78     8593.56    143.81 o
  -3   2   1     1723.15     1716.50     41.39 o
  -2   2   1    26542.89    27119.48    387.43 o
  -1   2   1    26904.49    27932.19    684.32 o
   0   2   1    47355.80    49386.09    688.43 o
   1   2   1    33152.07    32420.05    444.27 o
   2   2   1     1443.35     1652.65     38.74 o
   3   2   1     4398.72     4944.87     72.10 o
   4   2   1      788.31      904.91     47.04 o
   5   2   1     1397.21     1392.43     53.46 o
   6   2   1      735.42      675.55     46.21 o
   7   2   1     1687.67     1969.59     64.09 o
   8   2   1     1932.94     2059.50    129.77 o
   9   2   1     2545.29     2491.32    114.93 o
  10   2   1     3295.19     3133.76    171.18 o
 -10   3   1     3114.19     2998.52    192.46 o
  -9   3   1     4910.39     4409.50    222.55 o
  -8   3   1     5535.35     5139.21    157.59 o
  -7   3   1     5173.47     4979.29    147.35 o
  -6   3   1     4411.05     4192.90     94.90 o
  -5   3   1     3315.15     3349.54    115.44 o
  -4   3   1     5024.84     5680.95    104.11 o
  -3   3   1      247.26      302.64     20.42 o
  -2   3   1     1385.90     1222.99     34.61 o
  -1   3   1    10401.62    11049.89    202.10 o
   0   3   1    18195.11    18978.00    407.75 o
   1   3   1     4675.23     4381.96     94.27 o
   3   3   1    26083.09    26746.56    302.72 o
   4   3   1    28793.90    29144.25    333.80 o
   5   3   1     9239.51     9161.60    142.84 o
   6   3   1     4348.10     4117.58    100.55 o
   7   3   1     5919.00     6225.12    166.60 o
   8   3   1     4756.31     5350.33    225.57 o
   9   3   1     2001.74     1926.75    102.07 o
  10   3   1      317.32      380.49     64.86 o
 -11   4   1       62.84      102.98     75.45 o
 -10   4   1       92.02       55.91     63.90 o
  -9   4   1      366.29      438.27     92.66 o
  -8   4   1      956.96      752.61     68.78 o
  -7   4   1     2043.17     2000.31    100.50 o
  -6   4   1     3942.29     3625.05     86.57 o
  -5   4   1     3516.57     3182.82     74.38 o
  -4   4   1     7355.69     6964.32    122.81 o
  -3   4   1    10875.85    11402.77    229.86 o
  -2   4   1     7384.98     6762.44    112.36 o
  -1   4   1    19075.79    18314.79    268.20 o
   0   4   1     3824.23     3866.93    102.70 o
   1   4   1     7864.87     7039.55    326.94 o
   2   4   1      460.53      470.34     21.03 o
   3   4   1      121.97       79.94     22.82 o
   4   4   1      259.23      234.60     21.84 o
   5   4   1       82.74       66.99     22.06 o
   6   4   1     1058.66     1298.90     87.34 o
   7   4   1     2361.88     2545.83     82.61 o
   8   4   1     1082.49     1097.66    118.25 o
   9   4   1      621.05      541.97    297.07 o
  10   4   1      817.02      124.92     53.27 o
 -10   5   1       98.19      104.06     72.27 o
  -9   5   1      690.34      690.60    106.23 o
  -8   5   1      960.48     1123.60    124.84 o
  -7   5   1      478.64      516.93     53.91 o
  -6   5   1      449.78      442.64     34.27 o
  -5   5   1     2174.43     2429.47     64.13 o
  -4   5   1     2203.95     2807.79    132.57 o
  -3   5   1     1016.05     1000.25     35.18 o
  -2   5   1     2701.71     2685.31     57.95 o
  -1   5   1     2162.71     2130.47     50.07 o
   0   5   1    13217.31    13790.83    293.45 o
   1   5   1      235.30      220.07     24.56 o
   2   5   1     4368.89     4480.22     85.62 o
   3   5   1     1545.07     1721.36     47.52 o
   4   5   1      555.58      628.44     36.01 o
   5   5   1      445.89      480.27     45.73 o
   6   5   1      864.69      824.09     50.32 o
   7   5   1      768.98      863.93     55.87 o
   8   5   1      135.34      123.53     41.51 o
   9   5   1      176.12      188.68     49.14 o
  10   5   1      252.36      142.52     78.71 o
 -10   6   1      195.69      127.17     74.75 o
  -9   6   1       31.02       53.50     62.73 o
  -8   6   1      307.37      246.28     72.89 o
  -7   6   1     1037.22     1089.26     71.63 o
  -6   6   1     2697.60     2660.60     73.77 o
  -5   6   1     3532.82     3769.33     85.43 o
  -4   6   1     1723.85     1585.90     48.36 o
  -3   6   1     1346.64     1121.13     43.26 o
  -2   6   1     8164.24     7695.49    327.74 o
  -1   6   1    16551.67    15951.45    774.27 o
   0   6   1     5079.74     5449.97     95.20 o
   1   6   1     1178.08      991.73     88.67 o
   2   6   1      312.01      330.44     25.35 o
   3   6   1     1252.03     1313.42     37.82 o
   4   6   1      167.95      177.97     21.85 o
   5   6   1     2118.23     2126.91     84.76 o
   6   6   1      779.30      699.32     47.80 o
   7   6   1      893.16      831.66     54.54 o
   8   6   1      267.16      362.44     53.75 o
   9   6   1      582.98      557.69    100.73 o
  10   6   1      614.18      648.57    117.25 o
 -10   7   1     2867.01     2577.77    187.65 o
  -9   7   1     3371.27     3041.25    193.16 o
  -8   7   1     4382.53     3999.22    210.45 o
  -7   7   1     5027.97     5158.65    230.46 o
  -6   7   1     4237.87     4165.58     97.25 o
  -5   7   1     4372.83     4174.34    100.15 o
  -4   7   1     1869.99     1609.55     50.25 o
  -3   7   1     1161.92     1280.06     42.55 o
  -2   7   1      602.08      576.99     36.56 o
  -1   7   1     4420.60     3674.23    218.87 o
   0   7   1     8652.77     7785.30    128.57 o
   1   7   1    13652.31    14316.99    358.90 o
   2   7   1    16588.63    17505.48    500.46 o
   3   7   1    13983.08    13401.01    184.41 o
   4   7   1    12894.46    12294.13    177.40 o
   5   7   1    10798.35    10532.00    162.78 o
   6   7   1     6335.35     6344.71    133.85 o
   7   7   1     4746.87     5128.69    122.22 o
   8   7   1     3398.70     3430.21    193.16 o
   9   7   1      916.65      962.93    125.39 o
  10   7   1      495.18      408.27    101.74 o
 -10   8   1      490.33      546.84    109.88 o
  -9   8   1      152.11       81.58     63.97 o
  -8   8   1      657.83      562.58     96.77 o
  -7   8   1     5502.64     5312.03    235.96 o
  -6   8   1    13614.83    13025.73    223.95 o
  -5   8   1     8907.54     8847.30    159.82 o
  -4   8   1    10423.75     9966.28    170.83 o
  -3   8   1    11491.79    10303.26    173.39 o
  -2   8   1    18792.37    17522.62    454.36 o
  -1   8   1    29806.96    28348.95    606.78 o
   0   8   1    37522.98    38981.18    555.84 o
   1   8   1    19314.02    19159.58    290.48 o
   2   8   1     9740.08     9747.65    203.72 o
   3   8   1      125.91      222.08     19.09 o
   4   8   1      743.82      691.19     33.63 o
   5   8   1      969.13      933.45     42.57 o
   6   8   1      536.63      608.02     44.76 o
   7   8   1     1562.32     1540.54     85.35 o
   8   8   1     1211.84     1417.65    130.27 o
   9   8   1     1958.20     1899.73    157.34 o
  10   8   1     1848.23     1948.20    172.15 o
 -10   9   1      790.62      905.94    137.02 o
  -9   9   1     2707.80     2396.09    175.56 o
  -8   9   1     2856.43     2842.04    178.43 o
  -7   9   1      705.83      920.59    111.66 o
  -6   9   1      497.15      541.01     53.94 o
  -5   9   1     2845.86     2991.15     77.31 o
  -4   9   1     2018.76     2009.34     59.53 o
  -3   9   1     2341.52     2222.78     60.56 o
  -2   9   1     4854.93     4941.13    185.79 o
  -1   9   1     1695.72     1749.65    128.14 o
   0   9   1     1088.47     1190.57     70.76 o
   1   9   1     1461.35     1438.03     46.68 o
   2   9   1     7333.10     6756.03    155.81 o
   3   9   1     9679.53     9211.02    168.05 o
   4   9   1     4302.79     4444.08    102.28 o
   5   9   1     3116.07     3212.68     73.44 o
   6   9   1     3684.24     3768.62    127.01 o
   7   9   1     2653.97     2922.76    116.21 o
   8   9   1      356.94      509.38     99.26 o
   9   9   1      494.51      546.45    105.15 o
 -10  10   1       92.46       78.94     79.95 o
  -9  10   1      945.73      799.70    123.60 o
  -8  10   1      611.03      499.92     96.23 o
  -7  10   1      508.01      488.21     89.10 o
  -6  10   1      666.14      547.99     55.67 o
  -5  10   1      316.94      396.87     33.83 o
  -4  10   1     1502.61     1496.85     53.44 o
  -3  10   1     2698.49     2668.20     80.80 o
  -2  10   1      308.79      355.44     34.66 o
  -1  10   1      329.01      452.81     38.94 o
   0  10   1     1504.00     1658.10    257.37 o
   1  10   1       89.98      138.13     22.11 o
   2  10   1     1586.10     1788.99     90.89 o
   3  10   1      625.68      736.46     45.42 o
   4  10   1     1579.41     1685.88     76.46 o
   5  10   1     1900.91     1892.04     72.26 o
   6  10   1       98.87      103.85     36.79 o
   7  10   1     1525.07     1539.40     88.89 o
   8  10   1      462.63      428.04     91.66 o
   9  10   1       35.91      104.68     73.28 o
 -10  11   1      490.04      398.96    109.03 o
  -9  11   1      195.62      202.39     82.66 o
  -8  11   1      487.88      459.68     95.46 o
  -7  11   1      750.00      690.99    103.91 o
  -6  11   1      252.21      393.77     50.79 o
  -5  11   1     1917.36     1835.51     86.12 o
  -4  11   1       60.61       29.92     20.59 o
  -3  11   1      874.35      756.93     56.49 o
  -2  11   1      193.95      268.27     32.47 o
  -1  11   1     1919.40     2009.16     74.15 o
   0  11   1     1322.04     1171.23     59.21 o
   1  11   1     2873.41     2946.22     74.49 o
   2  11   1     2858.81     2960.20     84.45 o
   3  11   1      501.44      463.43     52.97 o
   4  11   1      561.25      546.28     45.14 o
   5  11   1     1559.16     1472.54     66.68 o
   6  11   1     1154.75     1188.63     75.58 o
   7  11   1     1161.29     1091.79     81.51 o
   8  11   1       58.81       30.16     61.03 o
   9  11   1        4.65       83.67     71.88 o
 -10  12   1      372.70      319.87    100.65 o
  -9  12   1       62.82       35.05     64.21 o
  -8  12   1     2347.60     2073.04    160.44 o
  -7  12   1     2342.32     2214.48    160.28 o
  -6  12   1     2770.26     2783.07    110.44 o
  -5  12   1     3007.24     2759.87    106.38 o
  -4  12   1     8556.61     8262.44    155.58 o
  -3  12   1    18764.54    18738.17    360.89 o
  -2  12   1     8099.81     7304.99    167.89 o
  -1  12   1     2143.37     1932.83     75.13 o
   0  12   1     7928.19     7698.02    181.74 o
   1  12   1    12982.08    13059.05    219.27 o
   2  12   1     2296.76     2094.55     91.82 o
   3  12   1      289.16      290.35     35.44 o
   4  12   1      478.74      433.52     43.07 o
   5  12   1      569.73      408.56     45.11 o
   6  12   1      149.04      230.35     46.02 o
   7  12   1     1461.87     1548.24     91.58 o
   8  12   1     2166.36     2253.95    166.33 o
   9  12   1     1333.33     1363.37    160.59 o
  -9  13   1     3679.45     3363.44    220.15 o
  -8  13   1     5447.16     5026.12    258.37 o
  -7  13   1     2178.98     2101.58    158.50 o
  -6  13   1     3314.07     3527.08    128.23 o
  -5  13   1     4470.61     4470.96    142.88 o
  -4  13   1     1334.57     1450.96     79.86 o
  -3  13   1      232.55      236.94     34.14 o
  -2  13   1     1132.93      992.48     57.31 o
  -1  13   1      417.56      369.97     41.22 o
   0  13   1     1192.06     1209.95     65.80 o
   1  13   1     6783.03     7270.86    142.03 o
   2  13   1    13842.94    13713.72    235.95 o
   3  13   1    12705.85    12925.71    280.18 o
   4  13   1     9785.93     9960.22    195.02 o
   5  13   1     6606.73     6668.13    152.58 o
   6  13   1     6338.81     6149.52    179.21 o
   7  13   1     3319.48     3201.47    129.15 o
   8  13   1     1481.87     1535.36    145.24 o
   9  13   1     1605.53     1538.38    170.13 o
  -9  14   1      301.04      268.45     89.41 o
  -8  14   1      987.15      930.75    129.89 o
  -7  14   1     1531.45     1526.52    140.97 o
  -6  14   1     1811.40     1648.16     90.56 o
  -5  14   1     5086.51     4836.78    151.71 o
  -4  14   1     4464.84     4289.03    139.29 o
  -3  14   1     5138.09     5195.32    135.30 o
  -2  14   1     8151.63     8416.73    205.45 o
  -1  14   1     8687.30     9001.01    208.72 o
   0  14   1     8229.67     7910.04    193.76 o
   1  14   1     5206.68     5511.73    119.94 o
   2  14   1      898.07      968.49     53.23 o
   3  14   1      141.25      155.64     54.98 o
   4  14   1       33.57       95.38     32.72 o
   5  14   1      141.42      125.95     47.32 o
   6  14   1      259.41      356.56     55.90 o
   7  14   1      567.47      396.50     60.51 o
   8  14   1     1325.50     1398.49    156.95 o
   9  14   1     1054.36     1335.30    161.06 o
  -9  15   1      288.83      382.60    105.07 o
  -8  15   1        5.39       -3.64     57.38 o
  -7  15   1      202.19      218.05     78.40 o
  -6  15   1      624.85      674.57     93.94 o
  -5  15   1      908.14      926.05     77.68 o
  -4  15   1      459.96      154.05    144.54 o
  -3  15   1       87.99       99.72     55.37 o
  -2  15   1      561.58      718.96     57.16 o
  -1  15   1     1011.49     1147.76     75.60 o
   0  15   1      207.65      296.27     44.57 o
   1  15   1        0.87        7.96     23.86 o
   2  15   1       74.35       72.37     28.77 o
   3  15   1     2010.18     2051.99     92.55 o
   4  15   1     2296.85     2316.50     85.40 o
   5  15   1      324.64      350.89     43.92 o
   6  15   1       66.56      132.73     47.04 o
   7  15   1      433.53      377.83     61.24 o
   8  15   1      528.13      698.12    118.64 o
  -9  16   1      201.24      235.34     97.94 o
  -8  16   1      553.56      365.93     97.55 o
  -7  16   1      707.33      645.63    112.13 o
  -6  16   1      157.82      246.02     51.86 o
  -5  16   1      368.80      369.54     56.77 o
  -4  16   1     1837.70     1441.50    315.76 o
  -3  16   1     2533.10     2491.11    148.15 o
  -2  16   1      118.75      188.78     38.56 o
  -1  16   1      612.77      735.03     97.55 o
   0  16   1     2018.79     1951.56    102.55 o
   1  16   1     3676.06     3503.59    128.54 o
   2  16   1      889.70      882.36     57.85 o
   3  16   1     1048.33     1062.86     79.49 o
   4  16   1     1086.35     1109.79     66.81 o
   5  16   1       62.06       62.62     34.68 o
   6  16   1       96.23       91.40     43.41 o
   7  16   1      505.74      511.07     68.67 o
   8  16   1      309.64      320.49     96.70 o
  -8  17   1      861.02      839.64    134.15 o
  -7  17   1     1584.48     1594.37    152.84 o
  -6  17   1     3025.29     2968.66    128.65 o
  -5  17   1     1867.59     1794.31     98.96 o
  -4  17   1     1038.30     1082.64     85.49 o
  -3  17   1      109.22       71.26     38.37 o
  -2  17   1      236.12      221.42     42.28 o
  -1  17   1      307.92      318.05     49.13 o
   0  17   1     1212.57     1218.24     96.27 o
   1  17   1     5705.64     6046.71    136.29 o
   2  17   1     7471.88     7800.82    165.57 o
   3  17   1     3913.23     4132.75    114.71 o
   4  17   1     3051.48     3102.69    101.79 o
   5  17   1     4119.21     4086.81    141.00 o
   6  17   1     3951.88     3943.79    148.55 o
   7  17   1     1979.54     1892.83    185.48 o
   8  17   1      929.34     1145.31    152.84 o
  -8  18   1      636.39      693.24    127.25 o
  -7  18   1     1653.05     1687.03    160.05 o
  -6  18   1     2602.64     2660.03    177.81 o
  -5  18   1     3127.00     2989.57    234.84 o
  -4  18   1     5237.03     5255.53    170.75 o
  -3  18   1     7774.59     7880.33    216.24 o
  -2  18   1    11664.32    12095.56    286.61 o
  -1  18   1     9156.41     9710.15    244.65 o
   0  18   1     4358.73     4424.40    145.68 o
   1  18   1     3551.51     3871.35    139.73 o
   2  18   1     2740.18     3090.11     97.20 o
   3  18   1     1282.93     1563.63     73.43 o
   4  18   1        5.49        6.58     31.88 o
   5  18   1       13.48        4.32     33.64 o
   6  18   1      154.77      175.65     51.21 o
   7  18   1      342.49      342.24     64.45 o
  -8  19   1      725.65      800.25    141.52 o
  -7  19   1     1973.40     2046.06    177.73 o
  -6  19   1     2011.44     2083.40    152.26 o
  -5  19   1      576.41      456.65     92.43 o
  -4  19   1      375.88      413.97     68.78 o
  -3  19   1      712.74      776.93     76.71 o
  -2  19   1      122.86      195.94     47.73 o
  -1  19   1      993.03     1075.53     61.09 o
   0  19   1     2547.46     2753.93    116.91 o
   1  19   1      778.96      865.47     79.80 o
   2  19   1     1631.56     1647.42     74.47 o
   3  19   1     6469.20     6593.96    158.24 o
   4  19   1     5926.89     5419.14    490.61 o
   5  19   1     2276.70     2638.03    121.47 o
   6  19   1      810.91      779.72     80.13 o
   7  19   1      928.45      775.26     98.13 o
  -7  20   1      176.51      149.74     82.89 o
  -6  20   1      970.61      866.13     87.97 o
  -5  20   1      472.30      396.26     62.91 o
  -4  20   1      105.85      121.16     47.38 o
  -3  20   1     1141.09     1301.12    136.24 o
  -2  20   1     2436.79     2583.55    118.85 o
  -1  20   1     2699.33     2823.35    189.59 o
   0  20   1      617.83      857.37    106.08 o
   1  20   1      223.08      169.17     54.01 o
   2  20   1      288.81      299.42     56.26 o
   3  20   1      868.61      892.29     66.97 o
   4  20   1      340.23      266.12     87.15 o
   5  20   1      474.82      399.18     64.97 o
   6  20   1      305.42      388.38     69.06 o
   7  20   1      404.00      492.73     76.08 o
  -7  21   1      139.41      113.83     82.04 o
  -6  21   1      128.52      151.56     55.89 o
  -5  21   1       29.95      120.33     50.13 o
  -4  21   1     1056.19     1146.24     98.17 o
  -3  21   1     1001.04      818.91     83.08 o
  -2  21   1        9.48       77.69     42.61 o
  -1  21   1       63.75      134.78     45.49 o
   0  21   1       71.29       66.34     58.00 o
   1  21   1      856.95     1033.42     88.45 o
   2  21   1      789.88      935.25     88.52 o
   3  21   1      180.49      233.13     59.14 o
   4  21   1      196.42      133.50     67.03 o
   5  21   1       12.19      -14.62     44.72 o
   6  21   1      106.39      156.71     56.17 o
  -6  22   1     1333.05      901.91    135.93 o
  -5  22   1     1857.41     1906.98    117.72 o
  -4  22   1     2012.42     2237.05    121.67 o
  -3  22   1     2402.57     2523.34    125.32 o
  -2  22   1     6118.74     6250.07    203.24 o
  -1  22   1     3383.22     3653.07    218.75 o
   0  22   1     1870.30     2179.05    110.15 o
   1  22   1      920.81     1224.46    147.80 o
   2  22   1     1562.17     1761.36    124.11 o
   3  22   1     1345.05     1335.71    109.31 o
   4  22   1      287.66      132.99     67.07 o
   5  22   1       97.80       75.48     56.68 o
   6  22   1      101.36       92.16     57.02 o
  -6  23   1     2041.06      219.76     70.72 o
  -5  23   1      512.76      694.18     90.69 o
  -4  23   1      121.89      186.25     55.20 o
  -3  23   1       99.92      204.01     57.82 o
  -2  23   1      121.60      254.50     57.05 o
  -1  23   1      369.71      452.31    100.11 o
   0  23   1     2059.00     2411.75    183.86 o
   1  23   1     2453.23     2497.62    124.74 o
   2  23   1     2010.96     2200.41    120.82 o
   3  23   1     2997.65     3293.26    150.51 o
   4  23   1     5905.59     6027.13    300.25 o
   5  23   1     3917.12     3730.45    233.79 o
  -5  24   1     1132.69     1032.28    105.27 o
  -4  24   1     1448.55     1273.44    111.33 o
  -3  24   1     1690.74     1599.60    114.49 o
  -2  24   1     3902.14     4029.38    240.69 o
  -1  24   1     3261.40     3433.31    220.84 o
   0  24   1     1603.15     1494.10    169.90 o
   1  24   1     1016.40      958.90    139.04 o
   2  24   1      638.95      653.18     93.28 o
   3  24   1      214.05      278.61     95.07 o
   4  24   1       16.86       69.79     79.09 o
  -4  25   1      514.12      694.95    104.37 o
  -3  25   1      767.74      833.85    140.97 o
  -2  25   1      225.53      302.73     94.68 o
  -1  25   1      352.00      478.91    108.25 o
   0  25   1      202.16      152.53     84.21 o
   1  25   1      956.39     1013.10    148.96 o
   2  25   1      823.72      973.94    149.50 o
   3  25   1       78.22       38.93     80.10 o
   4  25   1      652.58      630.35    127.71 o
  -3  26   1       15.46       33.81     80.88 o
  -2  26   1        4.07      -51.26     68.32 o
  -1  26   1      153.82       82.74     83.67 o
   0  26   1      222.88      367.87    110.81 o
   1  26   1      356.19      431.92    109.49 o
   2  26   1      210.39      343.52    110.11 o
  -1  27   1      356.61      241.08     98.95 o
   0  27   1      934.28     1130.43    164.47 o
   1  27   1      549.60      736.04    141.90 o
 -10   0   2      834.42      743.49    110.96 o
  -9   0   2      827.19      999.22    119.80 o
  -8   0   2     3776.80     3910.66    192.00 o
  -7   0   2    11570.66    11653.67    379.34 o
  -6   0   2    15180.58    15239.35    452.70 o
  -5   0   2    20471.66    21443.21    587.62 o
  -4   0   2    37108.02    38917.36    989.38 o
  -3   0   2    23416.37    21938.09    572.58 o
  -2   0   2    44457.14    43759.06   1291.83 o
  -1   0   2    14721.00    15575.67    279.83 o
   1   0   2    18796.21    18398.29    335.05 o
   2   0   2     7427.61     7716.16    132.09 o
   3   0   2     1734.96     1652.18     49.56 o
   4   0   2     4556.73     4324.40     96.11 o
   5   0   2     3305.74     3034.90    101.38 o
   6   0   2     5279.50     5268.26    159.62 o
   7   0   2     4735.15     4863.06    151.12 o
   8   0   2     2421.69     2529.70    157.88 o
   9   0   2     1906.16     1890.35    146.40 o
  10   0   2     1683.87     1437.96    154.47 o
 -10   1   2     1554.47     1563.97    141.21 o
  -9   1   2     2004.45     1897.37    101.39 o
  -8   1   2     1995.05     1986.26     96.85 o
  -7   1   2     1297.26     1357.76     78.67 o
  -6   1   2     1686.44     1667.38     82.39 o
  -5   1   2     1049.03     1212.16     62.08 o
  -4   1   2     1324.67     1524.04     85.53 o
  -3   1   2     7817.99     7385.69    159.52 o
  -2   1   2    23864.60    25200.06    363.50 o
  -1   1   2     9129.35     7961.45    152.75 o
   0   1   2    13503.51    13956.53    208.03 o
   1   1   2    31806.60    33725.21    418.96 o
   2   1   2    42767.20    40375.55    663.20 o
   3   1   2    18774.34    18080.29    248.37 o
   4   1   2     4993.16     4730.02     88.89 o
   5   1   2      817.84      877.75     42.00 o
   6   1   2     1171.94     1280.60     55.70 o
   7   1   2     2622.66     2575.92    115.80 o
   8   1   2      685.82      651.91     67.86 o
   9   1   2      107.89      115.46     45.55 o
  10   1   2       84.42       70.11     90.45 o
 -11   2   2      156.29      204.25     86.46 o
 -10   2   2      296.97      319.40     84.83 o
  -9   2   2      855.88      720.63     73.47 o
  -8   2   2      497.60      456.73     57.10 o
  -7   2   2      949.88      967.33     69.83 o
  -6   2   2     2501.41     2621.01    200.06 o
  -5   2   2      419.92      498.41     45.36 o
  -4   2   2      492.47      509.46     41.86 o
  -3   2   2     2740.90     2357.62     72.32 o
  -2   2   2     1739.52     1556.45     38.48 o
  -1   2   2    15575.88    15127.87    355.61 o
   0   2   2     3360.01     2708.40     48.10 o
   1   2   2    32879.87    36718.51    532.20 o
   2   2   2     1894.76     2173.78     39.93 o
   3   2   2      166.99      236.72     16.33 o
   4   2   2      646.83      702.34     30.05 o
   5   2   2     1406.33     1572.36     52.35 o
   6   2   2     2526.40     2495.67     70.54 o
   7   2   2     1689.23     1641.69     71.01 o
   8   2   2      796.82      874.97     77.62 o
   9   2   2      141.78      174.87     50.42 o
  10   2   2      236.24      228.81     59.41 o
 -11   3   2      435.46      327.39     98.25 o
 -10   3   2      199.63      273.65     83.90 o
  -9   3   2      148.35      111.51     43.81 o
  -8   3   2      471.61      475.15     65.37 o
  -7   3   2       19.02       25.57     48.66 o
  -6   3   2      326.97      425.26     52.65 o
  -5   3   2     1169.55     1222.75     62.34 o
  -4   3   2      377.66      473.98     40.58 o
  -3   3   2      381.49      427.08     46.23 o
  -2   3   2     2591.22     2990.44     61.06 o
  -1   3   2     1006.45     1719.00     97.06 o
   0   3   2     1647.54     1447.25     39.67 o
   1   3   2    22913.32    22358.90    355.39 o
   2   3   2     1483.17     1345.74     41.09 o
   3   3   2     2832.74     2840.66     47.02 o
   4   3   2     1117.24     1217.30     38.23 o
   5   3   2      474.74      516.16     32.07 o
   6   3   2     1169.78     1130.87     75.73 o
   7   3   2      959.99     1085.34     86.73 o
   8   3   2      203.49      213.72     48.58 o
   9   3   2      236.35      212.78     82.04 o
  10   3   2       24.21       29.39     69.56 o
 -11   4   2      283.63      219.68     88.32 o
 -10   4   2      966.32      762.33    122.60 o
  -9   4   2     1253.43     1447.97    133.30 o
  -8   4   2     4332.81     3931.52    138.14 o
  -7   4   2     6597.23     6326.06    174.10 o
  -6   4   2     5286.51     5097.52    107.08 o
  -5   4   2     5104.77     4719.62     95.23 o
  -4   4   2     4491.76     4275.64     85.06 o
  -3   4   2    14911.17    15239.75    235.94 o
  -2   4   2     6756.90     6760.80    262.96 o
  -1   4   2     3596.00     3123.19     90.98 o
   0   4   2      613.64      609.08     28.63 o
   1   4   2      283.20      258.72     16.10 o
   2   4   2      813.90      961.70     30.80 o
   3   4   2      691.88      553.39     22.17 o
   4   4   2     2971.76     2939.73     59.14 o
   5   4   2     1463.68     1475.42     46.45 o
   6   4   2     1728.96     1666.48     67.62 o
   7   4   2     5581.11     5288.20    128.73 o
   8   4   2     6335.77     5553.14    722.24 o
  10   4   2      813.43      839.79    128.72 o
 -11   5   2     1961.46     1877.94    170.44 o
 -10   5   2     3186.75     2848.55    193.01 o
  -9   5   2     2481.79     2303.50    163.69 o
  -8   5   2     2124.94     2273.19    102.00 o
  -7   5   2      648.86      689.76     62.20 o
  -6   5   2      528.27      702.21     43.74 o
  -5   5   2      562.49      581.71     34.76 o
  -4   5   2     2236.80     2178.32     56.49 o
  -3   5   2     6244.34     5829.66    182.16 o
  -1   5   2     4271.25     4396.88    161.13 o
   0   5   2      378.58      399.38     25.06 o
   1   5   2    10504.24    10159.06    236.63 o
   2   5   2    45040.70    43832.96    765.61 o
   3   5   2    26933.68    25617.01    687.98 o
   4   5   2     8618.48     8184.21    139.29 o
   5   5   2     2636.25     2538.53     66.07 o
   6   5   2     2141.51     2053.53    110.28 o
   7   5   2     3713.55     3705.57    110.07 o
   8   5   2     2291.27     2350.01    108.86 o
   9   5   2      272.38      240.00     77.39 o
 -11   6   2      658.19      536.60    115.69 o
 -10   6   2     1342.14     1281.71    151.21 o
  -9   6   2     2159.79     1878.02    151.60 o
  -8   6   2     3640.63     3342.74    187.73 o
  -7   6   2     8035.46     7598.93    196.94 o
  -6   6   2    12982.19    12366.23    211.38 o
  -5   6   2    16239.42    16106.30    258.30 o
  -4   6   2     6178.11     5926.56    112.51 o
  -3   6   2     1932.16     1742.26     49.35 o
  -2   6   2     9788.81     9397.03    189.34 o
  -1   6   2    18351.18    18112.68    274.57 o
   0   6   2     8156.27     8188.54    136.58 o
   1   6   2      329.33      420.41     27.91 o
   2   6   2      749.12      960.33     50.18 o
   3   6   2     1108.37     1301.01     49.82 o
   4   6   2      233.51      284.93     28.58 o
   5   6   2     3084.87     3403.72     77.88 o
   6   6   2     5737.16     5751.89    174.85 o
   7   6   2     4694.54     4824.49    122.19 o
   8   6   2     1110.97     1138.72    130.20 o
   9   6   2     1115.27     1115.07    137.48 o
 -11   7   2      352.75      386.17    101.58 o
 -10   7   2     1056.55      909.12    129.19 o
  -9   7   2      513.24      531.25    101.12 o
  -8   7   2      129.77        2.71     50.48 o
  -7   7   2      308.16      380.79     50.33 o
  -6   7   2        2.78       58.50     23.90 o
  -5   7   2      790.98      733.76     68.37 o
  -4   7   2     1218.88     1070.58     42.52 o
  -3   7   2     6469.61     6259.07    116.85 o
  -2   7   2      727.27      656.02     33.59 o
  -1   7   2      426.82      564.07     40.07 o
   0   7   2     6032.68     5632.66    103.05 o
   1   7   2     8160.96     8147.22    142.75 o
   2   7   2     2346.05     2131.74    141.34 o
   3   7   2     2445.85     2306.80    101.98 o
   4   7   2     2760.09     2817.97     65.42 o
   5   7   2     2492.86     2246.97    130.97 o
   6   7   2      529.89      561.26     40.06 o
   7   7   2      364.15      347.75     55.30 o
   8   7   2      326.35      328.55     84.68 o
   9   7   2      102.50       85.76     69.79 o
 -10   8   2       25.09      106.85     72.12 o
  -9   8   2      589.32      480.15     99.88 o
  -8   8   2        9.83        3.95     49.71 o
  -7   8   2     1405.98     1373.37    124.38 o
  -6   8   2     1184.34     1078.91     51.16 o
  -5   8   2      892.31      848.47     44.24 o
  -4   8   2     2307.57     2400.87     65.15 o
  -3   8   2     1860.80     1787.82     54.25 o
  -2   8   2      135.12      160.44     21.25 o
  -1   8   2     1609.79     1555.90     61.58 o
   0   8   2      233.32      211.62     21.17 o
   1   8   2     1665.60     1750.99     53.82 o
   2   8   2      530.51      607.12     47.20 o
   3   8   2     1305.92     1312.06     52.78 o
   4   8   2     1383.46     1176.06     67.29 o
   5   8   2      312.52      315.81     31.01 o
   6   8   2      213.01      317.19     37.35 o
   7   8   2       44.26       28.85     40.41 o
   8   8   2      671.66      542.26    100.81 o
   9   8   2      257.46       90.96     74.05 o
 -10   9   2     1839.05     1616.78    158.50 o
  -9   9   2     1222.67     1117.09    141.59 o
  -8   9   2     1033.22     1101.81    130.82 o
  -7   9   2     1524.05     1384.54    123.14 o
  -6   9   2       26.13        5.40     21.95 o
  -5   9   2      234.65      274.59     29.87 o
  -4   9   2      620.49      560.75     36.90 o
  -2   9   2     1281.21     1180.94     45.68 o
  -1   9   2     7825.33     7491.96    157.49 o
   0   9   2    17727.75    18387.63    308.50 o
   1   9   2    11400.49    11446.51    160.88 o
   2   9   2     9548.33     9309.75    167.87 o
   3   9   2     7899.30     7537.21    159.76 o
   4   9   2     3274.20     3071.00     88.33 o
   5   9   2     2315.81     2301.29     64.50 o
   6   9   2      517.95      541.55     49.96 o
   7   9   2      707.63      729.56     71.95 o
   8   9   2     1026.69      899.04    121.12 o
   9   9   2       47.64       58.55     68.39 o
 -10  10   2      263.44      350.19     99.95 o
  -9  10   2     1705.70     1598.87    150.28 o
  -8  10   2     4399.03     4322.57    228.60 o
  -7  10   2     2494.80     2410.59    158.11 o
  -6  10   2     6899.35     6789.84    175.68 o
  -5  10   2    14948.45    14638.65    246.56 o
  -4  10   2    15807.02    15017.82    249.42 o
  -3  10   2     8066.13     7610.48    171.63 o
  -2  10   2    11546.69    10912.65    187.93 o
  -1  10   2    13769.07    13685.23    224.57 o
   0  10   2     4821.81     4669.54     96.18 o
   1  10   2      203.16      179.98     18.14 o
   2  10   2      878.54      809.53     44.09 o
   3  10   2      879.35      911.83    105.26 o
   4  10   2     1335.73     1532.51     64.98 o
   5  10   2     2836.83     3058.67     94.91 o
   6  10   2     6988.04     7219.53    163.44 o
   7  10   2     2931.37     2823.89    177.73 o
   8  10   2     2248.10     2432.84    170.98 o
   9  10   2     2543.37     2457.89    185.64 o
 -10  11   2     1686.89     1535.20    175.79 o
  -9  11   2      991.52      820.18    129.11 o
  -8  11   2      597.47      696.11    110.96 o
  -7  11   2     1285.33     1584.36    133.22 o
  -6  11   2     1252.14     1322.17     75.42 o
  -5  11   2      120.01       99.57     26.93 o
  -4  11   2     3439.57     3020.15     92.65 o
  -3  11   2    10846.87    10949.04    192.81 o
  -2  11   2     8495.79     8401.48    155.66 o
  -1  11   2     5003.45     4587.97     99.51 o
   0  11   2    10706.02    10358.78    179.34 o
   1  11   2    22129.32    21991.77    290.61 o
   2  11   2    15411.38    14590.03    310.32 o
   3  11   2     6936.97     6368.65    332.20 o
   4  11   2     7027.82     6627.99    145.96 o
   5  11   2     6066.89     6018.43    141.22 o
   6  11   2     1030.47      963.74     65.79 o
   7  11   2      601.26      602.35     72.81 o
   8  11   2      249.64      189.13     73.74 o
   9  11   2      120.96       49.08     74.98 o
 -10  12   2      416.26      487.98    113.14 o
  -9  12   2     1209.83     1137.79    147.10 o
  -8  12   2     1795.09     1888.64    156.33 o
  -7  12   2     3886.31     3406.01    194.63 o
  -6  12   2     1987.81     1750.86     96.27 o
  -5  12   2     1658.82     1480.93    109.63 o
  -4  12   2     2000.21     1908.55     66.27 o
  -3  12   2     2728.21     2939.29    177.85 o
  -2  12   2     6278.49     6656.47    133.32 o
  -1  12   2     6781.34     6738.23    132.52 o
   0  12   2      250.24      326.09     29.94 o
   1  12   2     1162.69     1224.33     40.72 o
   2  12   2     1439.54     1418.39     61.82 o
   3  12   2      200.38      249.40     43.09 o
   4  12   2       17.08       14.52     28.02 o
   5  12   2      216.95      203.09     37.07 o
   6  12   2     1547.67     1643.81     90.54 o
   7  12   2     2237.91     2113.95    108.65 o
   8  12   2      581.85      599.49    110.81 o
   9  12   2      256.70      133.92     83.59 o
 -10  13   2      301.30      158.27     86.07 o
  -9  13   2        1.21      -47.69     59.01 o
  -8  13   2       28.34       72.74     65.45 o
  -7  13   2       33.97        5.66     50.71 o
  -6  13   2      560.34      540.87     58.70 o
  -5  13   2      652.98      602.64     61.11 o
  -4  13   2      566.94      497.38     51.76 o
  -3  13   2      525.89      603.23     43.34 o
  -2  13   2      699.61      998.33     61.77 o
  -1  13   2      197.02      187.81     27.31 o
   0  13   2     2885.12     2967.31     89.55 o
   1  13   2     2117.60     2195.23     56.15 o
   2  13   2       15.36       56.37     26.11 o
   3  13   2      322.10      433.74     97.96 o
   4  13   2      292.91      337.61     43.03 o
   5  13   2      803.30      795.88     64.31 o
   6  13   2       88.71       99.72     35.40 o
   7  13   2      443.46      435.65     63.96 o
   8  13   2      267.70      204.09     89.56 o
  -9  14   2     1616.46     1561.10    173.62 o
  -8  14   2     2996.45     3078.93    200.68 o
  -7  14   2     1922.02     1794.97    148.57 o
  -6  14   2      789.84      872.23     74.24 o
  -5  14   2     4329.98     4189.85    139.72 o
  -4  14   2     5474.51     4826.68    299.20 o
  -3  14   2     2471.02     2124.13     71.96 o
  -2  14   2     1971.22     1917.59     73.41 o
  -1  14   2     2090.64     1988.64     68.08 o
   0  14   2     2750.05     2708.41     77.94 o
   1  14   2      128.78      139.39     24.97 o
   2  14   2      312.17      345.18     74.14 o
   3  14   2      607.70      563.53     49.49 o
   4  14   2       85.34      144.53     34.69 o
   5  14   2     1064.65     1284.79     68.87 o
   6  14   2     1170.96     1290.78     76.17 o
   7  14   2     2073.87     2040.68    195.91 o
   8  14   2      705.34      835.14    129.57 o
  -9  15   2     1053.57     1061.57    152.53 o
  -8  15   2      997.13      816.45    125.39 o
  -7  15   2     1551.11     1484.49    140.20 o
  -6  15   2     1005.05      898.25     76.66 o
  -5  15   2      297.38      266.79     49.04 o
  -4  15   2     4143.81     3827.26    132.81 o
  -3  15   2     1317.63     1164.51     76.76 o
  -2  15   2     1475.16     1417.64     60.81 o
  -1  15   2     2138.19     2124.28     72.23 o
   0  15   2     7804.80     8073.17    158.97 o
   1  15   2     9529.17     9622.37    235.41 o
   2  15   2     6913.03     7071.00    153.68 o
   3  15   2     4413.29     4578.98    120.46 o
   4  15   2     7807.11     7897.52    174.11 o
   5  15   2     6925.61     7104.58    167.95 o
   6  15   2     2512.67     2338.29     97.06 o
   7  15   2      201.03      259.79     58.83 o
   8  15   2      178.41      166.18     83.28 o
  -9  16   2     1234.23     1061.65    156.48 o
  -8  16   2     2250.50     1996.97    170.91 o
  -7  16   2     5048.76     5066.29    258.22 o
  -6  16   2     5458.83     5027.63    241.31 o
  -5  16   2     4382.83     4041.86    217.28 o
  -4  16   2     3344.90     3160.84    122.30 o
  -3  16   2     3587.53     3523.46    135.97 o
  -2  16   2     4595.33     4952.53    119.30 o
  -1  16   2     2127.68     2302.48     77.60 o
   0  16   2     1445.79     1729.02     66.63 o
   1  16   2      799.25      892.76     74.54 o
   2  16   2       59.22       61.91     31.73 o
   3  16   2      616.90      561.71     52.17 o
   4  16   2     1142.03     1104.82     67.32 o
   5  16   2     1512.25     1418.97     75.82 o
   6  16   2     1842.02     1903.83     88.89 o
   7  16   2     3330.93     3294.37    227.36 o
   8  16   2     2712.50     2822.42    201.54 o
  -8  17   2      297.83      219.29     85.76 o
  -7  17   2      169.78      138.49     72.89 o
  -6  17   2      395.44      495.56     94.29 o
  -5  17   2      540.53      554.67     89.48 o
  -4  17   2      223.57      294.28     67.19 o
  -3  17   2      503.69      562.62     82.35 o
  -2  17   2     5564.98     5760.82    133.94 o
  -1  17   2     4874.40     5019.98    122.73 o
   0  17   2      791.00      836.35     53.94 o
   1  17   2     1728.61     1911.09     99.32 o
   2  17   2     2943.66     3242.34    100.37 o
   3  17   2     4521.50     4620.40    125.58 o
   4  17   2     3403.99     3437.11    141.59 o
   5  17   2      430.03      472.24     55.54 o
   6  17   2      504.50      557.13     70.61 o
   7  17   2      808.60      673.37     80.26 o
  -8  18   2      100.95      186.88     86.77 o
  -7  18   2      381.40      351.89     93.13 o
  -6  18   2       25.04      116.49     46.90 o
  -5  18   2      542.12      601.83     71.19 o
  -4  18   2      601.83      453.60     62.50 o
  -3  18   2      195.74      193.33     47.45 o
  -2  18   2     2573.60     2749.36    107.80 o
  -1  18   2      937.70      853.74     89.50 o
   0  18   2     1041.82     1117.83     81.99 o
   1  18   2      588.18      568.31     66.62 o
   2  18   2      325.86      377.21     45.99 o
   3  18   2      292.07      333.39     47.75 o
   4  18   2      232.73      198.93     52.13 o
   5  18   2      312.83      382.59     52.98 o
   6  18   2      400.76      408.63     56.00 o
   7  18   2      138.40      183.95     57.91 o
  -8  19   2      533.60      567.07    124.46 o
  -7  19   2      278.37      397.41    102.20 o
  -6  19   2      541.40      583.75    109.26 o
  -5  19   2      488.46      511.01     69.17 o
  -4  19   2      288.95      251.08     53.70 o
  -3  19   2      589.53      802.36     77.26 o
  -2  19   2      703.00      758.32     79.09 o
  -1  19   2     2921.87     3192.68     98.17 o
   0  19   2     4480.47     4928.02    161.79 o
   1  19   2     3719.61     3605.85    156.64 o
   2  19   2     1538.79     1583.40     98.05 o
   3  19   2     1158.23     1202.14     76.63 o
   4  19   2     1132.77     1098.27     94.29 o
   5  19   2     1540.65     1524.92     86.07 o
   6  19   2      783.70      628.85     78.75 o
   7  19   2      257.87      351.60     68.72 o
  -7  20   2     2360.60     2393.84    190.14 o
  -6  20   2     3684.28     1928.58    159.12 o
  -5  20   2     2639.46     2732.51    129.64 o
  -4  20   2     3530.54     3895.23    371.36 o
  -3  20   2     7030.22     7501.36    216.05 o
  -2  20   2     6787.23     7041.79    432.23 o
  -1  20   2     3722.29     3918.52    112.44 o
   0  20   2      769.75      927.59     81.56 o
   1  20   2      330.93      426.32     61.47 o
   2  20   2      270.10      294.77     59.14 o
   3  20   2      802.43      880.66     67.46 o
   4  20   2     1205.79     1163.41    189.25 o
   5  20   2      289.69      269.58     53.20 o
   6  20   2      495.55      515.34     76.76 o
  -7  21   2     1393.89     1604.68    183.62 o
  -6  21   2      185.90      102.51     53.97 o
  -5  21   2      283.21      334.52     63.14 o
  -4  21   2      174.74      242.10     56.38 o
  -3  21   2     1686.88     1544.98     99.33 o
  -2  21   2     4153.65     4442.84    157.76 o
  -1  21   2     4686.06     4907.44    250.97 o
   0  21   2     3176.25     3372.92    136.69 o
   1  21   2     3156.33     3342.79    140.32 o
   2  21   2     5978.28     6721.73    307.92 o
   3  21   2     7530.53     7573.45    233.22 o
   4  21   2     4123.64     4098.58    132.57 o
   5  21   2     1180.76     1335.44     87.86 o
   6  21   2      672.98      711.21     86.84 o
  -6  22   2      954.29      921.76    138.03 o
  -5  22   2      808.13      766.17    107.36 o
  -4  22   2     1735.66     1668.54    107.22 o
  -3  22   2     3263.79     3455.79    144.37 o
  -2  22   2     1168.55     1434.91    182.19 o
  -1  22   2      493.18      580.10    107.94 o
   0  22   2     1543.87     1595.95     99.62 o
   1  22   2      203.08      398.73     67.09 o
   2  22   2       36.18      118.30     50.76 o
   3  22   2      792.42      703.96     84.33 o
   4  22   2     1105.11     1148.15    104.81 o
   5  22   2     1178.54     1119.91     86.83 o
  -6  23   2      122.34      253.41     92.43 o
  -5  23   2      476.30      558.21     80.00 o
  -4  23   2      565.28      668.34     81.79 o
  -3  23   2      342.08      254.85     59.02 o
  -2  23   2       58.71       -4.50     65.91 o
  -1  23   2       30.03      101.97     73.20 o
   0  23   2      202.91       72.70     48.31 o
   1  23   2       46.49        4.37     44.95 o
   2  23   2       15.10       36.88     73.51 o
   3  23   2        8.90       33.67     50.60 o
   4  23   2        2.21        4.28     52.00 o
   5  23   2      383.95      420.36    106.85 o
  -5  24   2      427.40      510.45     85.41 o
  -4  24   2      192.94      205.33     61.92 o
  -3  24   2      502.09      551.29     77.55 o
  -2  24   2      821.08      852.43    135.47 o
  -1  24   2       68.31      175.87     83.82 o
   0  24   2      586.68      788.46    129.96 o
   1  24   2      844.55     1036.21     98.42 o
   2  24   2       44.73       67.90     52.58 o
   3  24   2      162.47      101.52     58.47 o
   4  24   2      845.12      843.88     99.40 o
  -4  25   2      355.88      342.80     71.23 o
  -3  25   2      375.47      457.74    109.80 o
  -2  25   2     1193.24     1164.31    154.93 o
  -1  25   2     2617.47     2668.11    201.15 o
   0  25   2     1519.86     1698.66    165.48 o
   1  25   2     1391.69     1574.62    117.53 o
   2  25   2     1779.70     2028.90    285.67 o
   3  25   2     2261.59     2443.27    141.40 o
  -3  26   2     3020.52     3405.31    232.47 o
  -2  26   2     1529.80     1850.88    177.26 o
  -1  26   2      414.92      604.99    124.15 o
   0  26   2      527.34      690.60    131.36 o
   1  26   2      502.00      539.78    121.82 o
   2  26   2      145.18      163.65     64.46 o
 -11   1   3      342.34      425.40    105.77 o
 -10   1   3      658.63      666.28    102.98 o
  -9   1   3      839.26      893.73     82.22 o
  -8   1   3       36.96       71.70     39.97 o
  -7   1   3     1690.88     1847.19     92.11 o
  -6   1   3      887.54      923.24     65.69 o
  -5   1   3     1123.24     1256.02     65.61 o
  -4   1   3    13671.96    14458.36    292.45 o
  -3   1   3    21226.38    22682.73    423.90 o
  -2   1   3     4675.15     5017.46     77.84 o
  -1   1   3     2728.04     2650.65     57.96 o
   0   1   3     2797.76     3185.21     68.10 o
   1   1   3    26861.11    26773.09    343.78 o
   2   1   3    29327.13    29094.95    734.88 o
   3   1   3      452.14      451.53     22.59 o
   4   1   3      162.10      130.13     17.50 o
   5   1   3       56.72       82.43     19.44 o
   6   1   3      639.46      699.58     47.05 o
   7   1   3       59.48      118.67     38.78 o
   8   1   3      409.07      393.07     59.32 o
   9   1   3      434.94      392.07     65.46 o
 -11   2   3     2361.23     2199.21    179.05 o
 -10   2   3     2861.70     2869.61    132.07 o
  -9   2   3     3152.20     3316.70    134.44 o
  -8   2   3     7151.15     6833.95    194.77 o
  -7   2   3     8780.61     8389.04    214.76 o
  -6   2   3     7079.61     6552.64    196.38 o
  -5   2   3     6787.80     6598.41    164.82 o
  -4   2   3    12033.89    12584.32    260.97 o
  -3   2   3     5799.69     5785.20    151.31 o
  -2   2   3     2416.66     2374.55     55.21 o
  -1   2   3      862.39      852.23     30.03 o
   0   2   3     3592.60     3502.38     62.72 o
   1   2   3     7476.69     7128.06    109.42 o
   2   2   3    12963.21    11819.24    261.80 o
   3   2   3     2665.74     2383.34     57.94 o
   4   2   3     2706.50     2637.57     56.82 o
   5   2   3     3328.71     3228.70     68.41 o
   6   2   3     9801.43     9452.72    145.52 o
   7   2   3     9340.91     9187.75    166.77 o
   8   2   3     1721.03     1659.08     96.90 o
   9   2   3      347.78      291.69     62.29 o
 -11   3   3      769.85      856.16    134.62 o
 -10   3   3      854.94      855.54    123.84 o
  -9   3   3      320.11      453.64     63.69 o
  -8   3   3      154.62      175.06     44.43 o
  -7   3   3     1579.72     1696.33     88.67 o
  -6   3   3      317.56      307.93     44.06 o
  -5   3   3     2601.93     2782.32     95.79 o
  -4   3   3    20971.13    21646.05    430.52 o
  -3   3   3    34753.00    36403.84    527.26 o
  -1   3   3     4823.38     4616.30    112.71 o
   0   3   3    12449.07    11083.31    155.05 o
   1   3   3    26049.38    26177.54    388.43 o
   2   3   3    30068.44    29207.59    371.28 o
   3   3   3    14531.02    14371.86    181.37 o
   4   3   3      179.27      213.85     19.59 o
   5   3   3      471.64      441.47     32.35 o
   6   3   3      255.16      281.67     34.91 o
   7   3   3      338.89      219.82     34.28 o
   8   3   3      389.49      353.99     59.58 o
   9   3   3      708.08      769.10     96.81 o
 -11   4   3      964.85      800.63    128.49 o
 -10   4   3     2840.25     2540.71    182.46 o
  -9   4   3     2360.26     2302.81    111.70 o
  -8   4   3     2149.91     2180.12    102.65 o
  -7   4   3     6128.06     5944.01    170.20 o
  -6   4   3     8255.39     8004.90    199.56 o
  -5   4   3     2757.76     2758.32     96.01 o
  -4   4   3      238.16      250.89     21.18 o
  -3   4   3     2730.85     2713.24     62.38 o
  -2   4   3     9988.04     9618.58    192.41 o
  -1   4   3     2850.58     2690.15     61.94 o
   0   4   3     2423.23     2280.60     55.32 o
   1   4   3    12998.04    13226.56    183.59 o
   2   4   3     6849.11     7046.71    155.89 o
   3   4   3     2886.48     3016.31     57.97 o
   4   4   3     1784.51     1853.95     43.66 o
   5   4   3     6466.90     6855.43    119.97 o
   6   4   3     6181.31     6279.41    111.30 o
   7   4   3     1992.94     2026.79     82.08 o
   8   4   3     2650.76     2679.90    165.24 o
   9   4   3     1272.27      913.38    122.05 o
 -11   5   3        6.86      -11.55     67.15 o
 -10   5   3      506.58      325.14     91.97 o
  -9   5   3      100.42      102.51     64.52 o
  -8   5   3      316.11      282.07     50.87 o
  -7   5   3      407.19      377.97     52.76 o
  -6   5   3      528.48      478.03     65.37 o
  -5   5   3     1058.93      985.06     43.24 o
  -4   5   3      888.12     1144.76     41.50 o
  -3   5   3     1373.10     1409.28     44.90 o
  -2   5   3      353.94      302.97     25.00 o
  -1   5   3     4756.72     4413.20     88.18 o
   0   5   3       42.42       27.93     14.65 o
   1   5   3     1801.98     1868.74     49.88 o
   2   5   3      269.14      284.74     24.96 o
   3   5   3     3411.60     3376.24    208.58 o
   4   5   3      199.66      156.08     30.09 o
   5   5   3      610.34      638.51     41.50 o
   6   5   3      116.20      160.26     30.16 o
   7   5   3       76.85      101.72     34.89 o
   8   5   3      573.36      643.48     73.38 o
   9   5   3       12.45       59.09     71.81 o
 -11   6   3      933.74      932.92    141.44 o
 -10   6   3     1059.96      992.55    135.86 o
  -9   6   3     3271.79     3243.64    199.13 o
  -8   6   3     3060.09     2907.89    216.07 o
  -7   6   3     1372.12     1455.99     83.27 o
  -6   6   3     1832.28     1639.09     81.73 o
  -5   6   3     3231.81     3077.87     75.11 o
  -4   6   3     4300.69     3986.78     86.84 o
  -3   6   3     6064.12     6072.46    114.83 o
  -2   6   3      216.31      292.06     25.14 o
  -1   6   3      671.49      601.63     42.90 o
   0   6   3      138.93      213.32     21.20 o
   1   6   3     1342.87     1226.66     40.00 o
   2   6   3     9644.93     9117.52    134.85 o
   3   6   3     9229.52     7555.02    718.79 o
   4   6   3      808.52      597.97     45.42 o
   5   6   3     1015.05      978.78     49.74 o
   6   6   3     2368.60     2194.87     69.55 o
   7   6   3     4181.51     4081.50    208.16 o
   8   6   3     1749.85     1493.41    138.57 o
   9   6   3      616.97      451.92    103.44 o
 -11   7   3      581.95      704.40    127.95 o
 -10   7   3      321.08      256.51     87.24 o
  -9   7   3      484.23      818.55    118.95 o
  -8   7   3      551.00      573.84     63.67 o
  -7   7   3      508.42      525.14     57.63 o
  -6   7   3     1261.41     1329.87     75.47 o
  -5   7   3     5465.56     5545.98    114.07 o
  -4   7   3    13616.57    13672.41    225.68 o
  -3   7   3     9601.55     8594.98    188.78 o
  -2   7   3     5486.36     5204.71    106.26 o
  -1   7   3     8283.16     7785.36    138.98 o
   0   7   3    16952.26    17277.16    269.46 o
   1   7   3    12041.16    10964.53    179.97 o
   2   7   3    16026.96    14913.76    245.63 o
   3   7   3     9132.97     8669.84    200.51 o
   4   7   3     2468.75     2504.28     97.55 o
   5   7   3       35.42       17.52     28.73 o
   6   7   3      169.30      215.37     32.45 o
   7   7   3      199.90      236.96     54.97 o
   8   7   3      134.92      183.31     77.70 o
   9   7   3      141.86       51.80     71.73 o
 -11   8   3     2588.71     2258.76    191.07 o
 -10   8   3     4197.07     4013.72    237.28 o
  -9   8   3     3126.29     3212.23    201.61 o
  -8   8   3     2655.00     3101.03    188.59 o
  -7   8   3     7064.58     6974.11    190.24 o
  -6   8   3    14440.41    14246.54    310.21 o
  -5   8   3     8252.98     8246.08    180.09 o
  -4   8   3     3996.29     3997.74     91.67 o
  -3   8   3     1258.79     1077.88    125.10 o
  -2   8   3     1623.21     1526.55     51.56 o
  -1   8   3     1933.19     2413.46     64.34 o
   0   8   3     3110.35     3240.87     75.34 o
   1   8   3     5614.53     5414.52    120.44 o
   2   8   3     1429.97     1257.60     51.71 o
   3   8   3      520.59      568.84     84.99 o
   4   8   3     5565.88     5628.80    129.60 o
   5   8   3    12700.92    12564.22    284.57 o
   6   8   3     6339.17     6190.40    149.37 o
   7   8   3     2308.15     2337.09    112.38 o
   8   8   3     2054.94     2113.13    162.14 o
   9   8   3     1817.11     1837.93    166.10 o
 -10   9   3      277.56      247.52     89.56 o
  -9   9   3      177.58      200.91     76.23 o
  -8   9   3      858.52      698.74    108.56 o
  -7   9   3      427.38      357.47     55.71 o
  -6   9   3     3378.99     3410.55    118.41 o
  -5   9   3     7165.66     6690.42    135.13 o
  -4   9   3     7534.26     7117.58    165.31 o
  -3   9   3     8817.94     7923.50    148.46 o
  -2   9   3    17142.51    16488.72    265.89 o
  -1   9   3    15236.51    14946.97    243.09 o
   0   9   3     6876.53     6896.71    129.11 o
   1   9   3     4223.67     3697.05     78.33 o
   2   9   3     7061.98     6344.04    145.52 o
   3   9   3     7807.79     6919.34    176.00 o
   4   9   3     1580.90     1383.53     64.40 o
   5   9   3       53.20       55.78     31.40 o
   6   9   3      198.20       78.95     60.86 o
   7   9   3       51.37       43.84     34.57 o
   8   9   3      228.22      214.10     79.71 o
   9   9   3      817.68      543.50    114.22 o
 -10  10   3       68.10       44.20     69.48 o
  -9  10   3       75.35       41.95     63.43 o
  -8  10   3      411.25      379.88     89.80 o
  -7  10   3     3129.72     3123.99    184.32 o
  -6  10   3      377.67      361.32     49.87 o
  -5  10   3      633.09      596.35     43.55 o
  -4  10   3     1763.43     1850.52     74.32 o
  -3  10   3     1363.49     1473.76     71.82 o
  -2  10   3     4486.01     4663.48    135.86 o
  -1  10   3      226.93      404.54     44.87 o
   0  10   3     2357.73     2429.32     66.09 o
   1  10   3     3291.34     3426.00     77.25 o
   2  10   3      409.81      467.89     40.11 o
   3  10   3      274.57      253.83     53.10 o
   4  10   3      111.01      108.13     31.83 o
   5  10   3     1411.23     1407.13     68.75 o
   6  10   3      755.38      787.81     61.35 o
   7  10   3      124.95      113.72     37.32 o
   8  10   3      194.54      137.41     74.75 o
 -10  11   3        6.04      -30.24     64.75 o
  -9  11   3       61.33      162.61     78.16 o
  -8  11   3        2.28       69.94     61.72 o
  -7  11   3      138.59      158.11     65.76 o
  -6  11   3      594.99      513.06     43.91 o
  -5  11   3     8699.69     8575.25    167.19 o
  -3  11   3     1212.75     1242.03     54.73 o
  -2  11   3      512.06      466.86     37.37 o
  -1  11   3     3460.26     3415.11     84.94 o
   0  11   3     6465.77     6577.19    128.74 o
   1  11   3     3140.62     3114.00     74.23 o
   2  11   3      746.04      835.77     52.30 o
   3  11   3     1740.23     1655.56     68.44 o
   4  11   3     1161.03     1034.93     61.11 o
   5  11   3      181.64      203.21     38.20 o
   6  11   3      376.07      459.19     52.49 o
   7  11   3      539.17      530.38     57.12 o
   8  11   3       74.03       24.58     66.69 o
 -10  12   3     2319.57     1967.51    177.81 o
  -9  12   3     3094.10     2987.90    203.40 o
  -8  12   3     4137.72     3993.71    225.03 o
  -7  12   3     5396.14     5233.48    252.71 o
  -6  12   3     2845.62     2890.09    109.97 o
  -5  12   3     1753.27     1906.59     81.65 o
  -4  12   3     2548.58     2582.21    215.74 o
  -3  12   3     2601.41     2626.43     79.22 o
  -2  12   3     2926.41     2722.58     78.93 o
  -1  12   3      362.57      456.92     37.75 o
   0  12   3     3163.83     3385.30     84.83 o
   1  12   3     2407.00     2444.77     66.09 o
   2  12   3     1156.41     1115.84     57.24 o
   3  12   3     2286.42     2451.78     83.56 o
   4  12   3     5178.54     5546.81    135.70 o
   5  12   3     3843.28     4061.96    118.03 o
   6  12   3     2093.91     2288.80     92.49 o
   7  12   3     1929.70     2038.93     91.92 o
   8  12   3     3238.75     3299.00    210.22 o
 -10  13   3      217.05      236.43     89.87 o
  -9  13   3      245.29      164.00     79.79 o
  -8  13   3       55.30      284.20     83.36 o
  -7  13   3      458.94      491.47     95.22 o
  -6  13   3      652.73      685.52     64.92 o
  -5  13   3     4923.87     4680.13    115.24 o
  -4  13   3     6777.80     6339.80    137.78 o
  -3  13   3     6641.20     7008.11    176.37 o
  -2  13   3     8449.22     8350.15    163.17 o
  -1  13   3    11568.17    10991.12    280.58 o
   0  13   3    11657.49    10935.84    244.17 o
   1  13   3     6823.80     6824.61    230.57 o
   2  13   3     6210.12     5787.63    157.94 o
   3  13   3     6906.57     6743.70    152.08 o
   4  13   3     2783.97     2578.46    211.41 o
   5  13   3      151.79      210.18     40.19 o
   6  13   3       69.28      152.14     40.82 o
   7  13   3        9.47       53.75     38.94 o
   8  13   3      128.51       26.67     72.89 o
  -9  14   3     1916.42     2065.52    176.26 o
  -8  14   3     3927.36     3657.10    219.29 o
  -7  14   3     5334.53     4969.44    251.40 o
  -6  14   3     4381.32     4105.08    139.60 o
  -5  14   3     2136.60     2114.82    372.56 o
  -4  14   3     1841.24     2005.95     74.14 o
  -3  14   3     3906.85     3966.10    103.65 o
  -2  14   3     1277.32     1341.95     60.84 o
  -1  14   3       50.57       68.63     25.09 o
   0  14   3      432.53      552.03     42.24 o
   1  14   3     1399.58     1474.62     84.68 o
   2  14   3     1285.84     1361.48     97.20 o
   3  14   3     1687.53     1542.01     83.87 o
   4  14   3     3445.83     3309.31    129.06 o
   5  14   3     5636.98     5381.37    142.13 o
   6  14   3     3542.18     3508.94    117.49 o
   7  14   3     1847.95     1802.83     91.84 o
   8  14   3      940.66      878.72    132.06 o
  -9  15   3      118.12      158.50     80.65 o
  -8  15   3      187.74      134.54     74.13 o
  -7  15   3     1507.40     1607.16    146.63 o
  -6  15   3      403.46      433.21     58.22 o
  -5  15   3      563.71      432.77     75.68 o
  -4  15   3      139.57      192.29     35.50 o
  -3  15   3     1966.01     2048.27     75.35 o
  -2  15   3     2308.32     2482.28     80.96 o
  -1  15   3     1130.56     1225.98     75.33 o
   0  15   3      662.36      740.51     49.53 o
   1  15   3      524.30      767.35     87.20 o
   2  15   3     2531.92     2632.02    114.24 o
   3  15   3      706.06      780.75     60.19 o
   4  15   3      121.39       70.61     23.93 o
   5  15   3       48.68       48.63     39.19 o
   6  15   3      237.72      271.99     47.51 o
   7  15   3      391.90      335.63     54.75 o
  -9  16   3      815.96     1100.34    154.70 o
  -8  16   3      480.56      702.85    121.59 o
  -7  16   3      702.95      657.33    113.29 o
  -6  16   3     1196.85     1084.29    132.83 o
  -5  16   3     1188.91     1190.54     83.61 o
  -4  16   3      674.12      629.33     56.79 o
  -3  16   3     1077.55     1076.40     60.50 o
  -2  16   3     2257.83     2186.87     87.40 o
  -1  16   3      271.12      254.25     37.39 o
   0  16   3      557.64      612.51     71.88 o
   1  16   3      625.10      504.10     64.17 o
   2  16   3      329.57      314.77     55.17 o
   3  16   3      528.82      603.47     58.46 o
   4  16   3     2294.54     2391.53    115.87 o
   5  16   3     1911.88     1890.06     87.08 o
   6  16   3      158.52      206.25     47.41 o
   7  16   3       39.43        8.28     47.94 o
  -9  17   3       94.75      214.02     90.57 o
  -8  17   3      606.77      672.30    121.74 o
  -7  17   3      201.00      289.78     88.71 o
  -6  17   3     1493.27     1526.67    139.35 o
  -5  17   3     2606.91     2660.06    117.34 o
  -4  17   3     2557.56     2598.59    112.70 o
  -3  17   3     1810.46     1801.59     73.18 o
  -2  17   3     5518.45     5771.02    135.78 o
  -1  17   3     9147.21     9363.15    187.04 o
   0  17   3     8856.32     9595.93    244.12 o
   1  17   3     3830.24     3821.13    140.40 o
   2  17   3     2714.39     2862.76    124.24 o
   3  17   3     3340.77     3148.36    105.32 o
   4  17   3     1453.61     1360.40    188.92 o
   5  17   3      700.26      568.40     61.00 o
   6  17   3      392.34      430.19     57.71 o
   7  17   3       32.15        8.75     62.54 o
  -8  18   3     4617.42     4169.97    253.72 o
  -7  18   3     3419.36     3271.78    212.62 o
  -6  18   3     1642.66      851.66    118.18 o
  -5  18   3     1746.27     1720.17     98.94 o
  -4  18   3     4130.83     4121.80    146.70 o
  -3  18   3     2667.40     2653.31     88.68 o
  -2  18   3      117.49      312.48     42.44 o
  -1  18   3      722.45      749.32     54.98 o
   0  18   3      415.24      571.74     65.62 o
   1  18   3      142.15      195.21     48.93 o
   2  18   3     2243.99     2197.30    131.20 o
   3  18   3     3970.58     4124.20    157.30 o
   4  18   3     3695.17     3553.16    118.20 o
   5  18   3     2969.36     3089.07    199.07 o
   6  18   3     2626.89     2693.73    155.55 o
  -8  19   3      359.03      386.55    104.30 o
  -7  19   3      515.32      572.73    113.45 o
  -6  19   3      672.51      139.35     58.39 o
  -5  19   3     1489.18     1628.96     99.33 o
  -4  19   3     3338.21     3472.15    137.08 o
  -3  19   3     4960.75     5406.05    220.96 o
  -2  19   3     5093.17     5105.71    130.19 o
  -1  19   3     4948.45     5197.07    255.89 o
   0  19   3     3271.06     3360.46    237.17 o
   1  19   3     5024.19     4968.67    169.70 o
   2  19   3     2522.47     2955.23    132.65 o
   3  19   3     1050.23     1101.11     95.91 o
   4  19   3      943.00     1036.07     76.51 o
   5  19   3      877.82      864.01     73.92 o
   6  19   3       94.67      155.27     49.46 o
  -7  20   3      517.33      381.98    104.14 o
  -6  20   3      239.19      219.06     82.97 o
  -5  20   3      284.42      172.73     50.70 o
  -4  20   3      878.69      880.44     83.92 o
  -3  20   3      349.27      299.48     54.97 o
  -2  20   3      352.09      449.45     48.77 o
  -1  20   3      442.36      360.77     59.59 o
   0  20   3      946.23      867.33     97.78 o
   1  20   3       82.28       76.31     47.83 o
   2  20   3      534.15      482.97     70.24 o
   3  20   3      468.78      502.05     76.68 o
   4  20   3       36.47       58.11     49.50 o
   5  20   3       75.98       32.04     51.01 o
   6  20   3      445.33      354.39     59.95 o
  -7  21   3       85.34      252.87     95.30 o
  -6  21   3      680.90      731.16    126.47 o
  -5  21   3      405.46      338.66     63.98 o
  -4  21   3       49.50       96.09     46.71 o
  -3  21   3      260.31      296.86     59.13 o
  -2  21   3     1015.12     1052.73    132.75 o
  -1  21   3      768.28     1010.61     88.40 o
   0  21   3      853.99      972.15     88.77 o
   1  21   3      135.48       63.17     47.67 o
   2  21   3       54.53       92.46     51.42 o
   3  21   3      342.75      579.32    217.70 o
   4  21   3      540.52      597.70     85.61 o
   5  21   3      173.26      140.19     64.48 o
  -6  22   3      596.80      603.21    119.42 o
  -5  22   3      792.35      841.01     90.22 o
  -4  22   3     1417.29     1442.33     99.76 o
  -3  22   3     1039.24     1179.78     98.10 o
  -2  22   3      109.97      248.60     87.70 o
  -1  22   3      339.43      392.57     63.74 o
   0  22   3       24.49      108.04     56.80 o
   1  22   3       50.27      117.60     52.67 o
   2  22   3      346.53      438.12     73.15 o
   3  22   3     1622.54     1895.88    195.56 o
   4  22   3      973.27     1182.43    110.71 o
   5  22   3      569.02      521.66    167.61 o
  -6  23   3      666.65      670.52    125.15 o
  -5  23   3     1166.27     1228.40    113.72 o
  -4  23   3     2355.64     2417.60    126.66 o
  -3  23   3     2597.95     2917.10    198.36 o
  -2  23   3     3411.39     3839.71    226.12 o
  -1  23   3     2977.96     3010.31    200.53 o
   0  23   3     4109.26     4351.42    167.87 o
   1  23   3     4630.81     5261.44    307.69 o
   2  23   3     2567.65     2569.39    166.29 o
   3  23   3      776.67      897.39    114.30 o
   4  23   3      763.23      765.37     96.19 o
  -5  24   3     1945.05     1807.59    119.05 o
  -4  24   3     1690.38     1546.45    113.54 o
  -3  24   3     1085.84      965.88    140.97 o
  -2  24   3       78.67      181.06     84.37 o
  -1  24   3      849.20      921.29    139.04 o
   0  24   3      703.62      637.68     82.64 o
   1  24   3      511.23      590.70     81.64 o
   2  24   3     1391.17     1388.20    115.45 o
   3  24   3     1878.28     2338.69    137.32 o
  -4  25   3     1041.79     1149.97    156.09 o
  -3  25   3      254.16      274.19     95.69 o
  -2  25   3      141.30      136.55     81.27 o
  -1  25   3      547.94      704.33    123.84 o
   0  25   3     1988.99     2140.12    185.33 o
   1  25   3      768.08      855.91     99.64 o
   2  25   3      121.30      107.39     60.87 o
  -3  26   3       54.66       26.91     76.92 o
  -2  26   3      232.79      250.85     99.02 o
  -1  26   3      827.82     1062.11    154.08 o
   0  26   3      464.79      665.79    131.75 o
   1  26   3       37.33       39.46     56.54 o
 -11   0   4     3273.01     3173.54    210.53 o
 -10   0   4     5424.58     5411.05    265.12 o
  -9   0   4     3307.50     3486.89    199.83 o
  -8   0   4     3125.70     3107.24    179.36 o
  -7   0   4     5080.68     4881.12    219.53 o
  -6   0   4     5464.82     5640.42    227.74 o
  -5   0   4     4759.83     4722.85    192.00 o
  -4   0   4      203.20      311.18     55.68 o
  -3   0   4     1727.09     1984.42     62.76 o
  -2   0   4      464.27      403.90     33.71 o
  -1   0   4     2880.51     2825.14    113.37 o
   0   0   4    27401.00    27619.90    809.63 o
   1   0   4    11598.00    10834.09    227.34 o
   2   0   4    17141.20    16443.54    326.56 o
   3   0   4      882.84      669.04     67.15 o
   4   0   4     5108.87     4501.89    107.11 o
   5   0   4    18292.67    17779.10    299.99 o
   6   0   4     5646.62     5371.37    132.03 o
   7   0   4     1363.09     1419.59     97.08 o
   8   0   4       65.59       43.97     59.63 o
   9   0   4      177.13      253.41     85.76 o
 -11   1   4       18.07       57.79     52.07 o
 -10   1   4      119.39      123.78     51.05 o
  -9   1   4      440.02      450.74     64.67 o
  -8   1   4     1258.75     1288.17     86.47 o
  -7   1   4     2273.46     2374.78    105.72 o
  -6   1   4     5446.37     5795.84    163.86 o
  -5   1   4    10073.32     9934.16    228.61 o
  -4   1   4    29407.42    31248.64    582.28 o
  -3   1   4    25719.88    26518.78    396.53 o
  -2   1   4     6271.71     6570.53    102.31 o
  -1   1   4     4947.84     4775.04     82.01 o
   0   1   4    11362.24    10516.70    189.72 o
   1   1   4     8945.07     8185.24    128.46 o
   2   1   4     3246.89     3269.79     70.36 o
   3   1   4        6.34       15.41     21.51 o
   4   1   4       50.03      154.55     22.85 o
   5   1   4      917.32      912.51     40.02 o
   6   1   4      625.00      634.10     37.29 o
   7   1   4     1322.10     1350.34     67.31 o
   8   1   4     1188.31     1264.31     82.51 o
   9   1   4     1454.31     1516.95    112.24 o
 -11   2   4      511.20      623.14    119.96 o
 -10   2   4      238.85      241.76     59.59 o
  -9   2   4     1261.82     1305.45     94.75 o
  -8   2   4      890.94      878.06    167.45 o
  -7   2   4     2058.59     2101.45    202.58 o
  -6   2   4     1227.28     1086.56     71.18 o
  -5   2   4      467.76      453.03     47.79 o
  -4   2   4     2433.46     2625.74     92.71 o
  -3   2   4     1265.17     1552.19     47.21 o
  -2   2   4      307.97      255.23     24.12 o
  -1   2   4     1639.81     1716.66     44.09 o
   0   2   4     1543.35     1881.36     54.77 o
   1   2   4     4914.23     4812.48     87.57 o
   2   2   4     3271.14     3259.83     77.93 o
   3   2   4     3973.89     3976.27    131.09 o
   4   2   4     1802.00     1687.99     58.38 o
   5   2   4     1144.39     1125.37     42.17 o
   6   2   4      865.15      848.39     47.38 o
   7   2   4      384.84      332.29     55.36 o
   8   2   4      503.77      441.16     56.01 o
   9   2   4      764.93      626.30     81.24 o
 -11   3   4      142.41      110.73     79.87 o
 -10   3   4       36.85       50.80     46.88 o
  -9   3   4       95.26      158.06     49.40 o
  -8   3   4      637.05      624.68     67.84 o
  -7   3   4     1388.54     1307.25     82.72 o
  -6   3   4      440.23      445.76     56.06 o
  -5   3   4     1064.14     1296.03     70.06 o
  -4   3   4     5836.81     6268.25    116.74 o
  -3   3   4     4530.98     5396.87    104.75 o
  -2   3   4      859.60      734.92     41.64 o
  -1   3   4      990.34      944.52     34.21 o
   0   3   4     3038.16     3022.47    107.81 o
   1   3   4     3214.13     3860.14    175.72 o
   2   3   4      987.63     1125.57     41.32 o
   3   3   4      254.74      314.87     35.34 o
   4   3   4      207.06      210.61     24.77 o
   5   3   4      104.85      142.96     26.26 o
   6   3   4      679.97      676.89     50.06 o
   7   3   4      940.64      941.22     60.74 o
   8   3   4       14.43       24.35     38.77 o
   9   3   4       94.66      100.88     80.41 o
 -11   4   4     1200.37     1245.73    159.43 o
 -10   4   4     3058.40     2673.69    189.90 o
  -9   4   4     3101.05     3097.10    132.26 o
  -8   4   4     3534.18     3405.89    162.61 o
  -7   4   4     1935.64     1734.84     90.94 o
  -6   4   4     1167.83     1176.22     73.91 o
  -5   4   4     2548.21     2659.42    175.67 o
  -4   4   4      829.46     1115.83     41.01 o
  -3   4   4     4979.21     4906.27    140.45 o
  -2   4   4      520.14      540.54     32.46 o
  -1   4   4     1633.76     1527.54     49.23 o
   0   4   4     2840.18     2301.25     65.37 o
   1   4   4    16289.22    15743.67    253.22 o
   2   4   4    16552.00    16519.01    232.74 o
   3   4   4     5419.79     5385.55    110.60 o
   4   4   4     4115.63     3903.37     77.18 o
   5   4   4     7022.95     6421.03    143.60 o
   6   4   4     5732.82     5421.40    120.66 o
   7   4   4     1033.15      895.07     72.75 o
   8   4   4      562.67      641.13    117.71 o
   9   4   4      675.39      551.72    116.24 o
 -11   5   4       48.75       68.39     73.90 o
 -10   5   4      639.27      548.54    109.96 o
  -9   5   4     1707.65     1531.38     96.43 o
  -8   5   4     1803.63     1860.89     98.99 o
  -7   5   4     2775.34     2645.52    111.63 o
  -6   5   4     8206.30     8077.01    240.89 o
  -5   5   4    11916.06    11811.20    200.15 o
  -4   5   4    16973.23    16772.91    268.21 o
  -3   5   4    18346.98    18535.18    481.54 o
  -2   5   4     7985.91     7723.58    139.97 o
  -1   5   4     4680.18     4193.09     92.61 o
   0   5   4    11348.02    10776.06    213.40 o
   1   5   4     4569.52     4432.65     94.67 o
   2   5   4      442.28      398.49     31.45 o
   3   5   4     1614.64     1825.04     57.49 o
   4   5   4      536.53      490.59     34.98 o
   5   5   4      147.53      199.56     34.34 o
   6   5   4     1219.84     1274.42     69.07 o
   7   5   4     1433.51     1372.02     76.53 o
   8   5   4     2200.34     2079.49    117.97 o
   9   5   4     1727.59      539.00    101.04 o
 -11   6   4     3620.80     3499.37    232.63 o
 -10   6   4     2785.78     3023.26    205.02 o
  -9   6   4     3395.03     3446.14    139.89 o
  -8   6   4     2158.54     2149.23    112.63 o
  -7   6   4     2079.69     2129.76    114.22 o
  -6   6   4     3752.41     4009.35    132.32 o
  -5   6   4      216.86      331.38     28.58 o
  -4   6   4      532.73      671.75     38.59 o
  -3   6   4      792.09      878.57     78.63 o
  -2   6   4     2497.72     2613.40     69.77 o
  -1   6   4     5953.34     6136.96    119.21 o
   0   6   4    12719.38    11767.01    197.14 o
   1   6   4     3200.67     3078.90     74.57 o
   2   6   4     1051.33     1056.92     43.66 o
   3   6   4     8602.84     8110.15    265.17 o
   4   6   4     8849.38     9006.41    187.58 o
   5   6   4     5535.53     5350.19    133.17 o
   6   6   4     4778.56     4685.38    128.14 o
   7   6   4     1384.39     1411.64     77.10 o
   8   6   4      567.24      568.81     77.44 o
 -11   7   4      745.49      603.75    125.23 o
 -10   7   4      327.45      271.01     89.33 o
  -9   7   4      939.97     1193.08    145.78 o
  -8   7   4      525.68      451.07     61.48 o
  -7   7   4     2760.75     2664.21    111.72 o
  -6   7   4     2114.72     2054.27     95.29 o
  -5   7   4     1752.55     1640.63     63.49 o
  -4   7   4     2439.00     2170.54     64.55 o
  -3   7   4     4358.89     4203.60     94.35 o
  -2   7   4     5048.67     4654.42    100.36 o
  -1   7   4     2425.47     2195.21     63.44 o
   0   7   4      872.70      774.10     39.50 o
   1   7   4     6928.81     6464.28    123.62 o
   2   7   4     6162.95     5632.45    112.10 o
   3   7   4      215.63      203.45     33.70 o
   4   7   4     1742.28     1403.82    180.16 o
   5   7   4     1341.18     1301.68     67.11 o
   6   7   4      201.39      190.85     40.51 o
   7   7   4       25.99       20.78     34.78 o
   8   7   4      875.94      829.78    127.68 o
 -11   8   4       96.83       55.91     78.71 o
 -10   8   4      285.24      349.33     97.70 o
  -9   8   4     1073.50      935.87    130.89 o
  -8   8   4      614.68      599.00     68.08 o
  -7   8   4      130.24      117.17     42.56 o
  -6   8   4      586.77      467.18     55.64 o
  -5   8   4     2227.50     2271.59     70.55 o
  -4   8   4       90.10      100.39     24.19 o
  -3   8   4     1632.18     1728.79     78.64 o
  -2   8   4      398.37      401.94     33.48 o
  -1   8   4       95.38       84.00     21.37 o
   0   8   4      894.11      962.44     42.79 o
   1   8   4      703.93      610.50     35.57 o
   2   8   4      502.67      396.61     29.80 o
   3   8   4      385.70      399.15     41.11 o
   4   8   4      493.83      320.57     42.28 o
   5   8   4      124.67      148.94     36.58 o
   6   8   4      124.40      119.41     38.90 o
   7   8   4      279.69      261.21     48.09 o
   8   8   4       65.61       35.96     52.06 o
 -10   9   4      520.52      380.43    100.34 o
  -9   9   4      257.00      239.84     84.37 o
  -8   9   4      311.31      490.69     97.70 o
  -7   9   4      245.53      312.10     50.28 o
  -6   9   4     3041.43     3169.01    119.01 o
  -5   9   4    13867.79    13880.44    239.64 o
  -4   9   4    12715.27    13116.85    273.73 o
  -3   9   4     7355.36     7288.40    168.40 o
  -2   9   4     4170.21     3799.35     91.59 o
  -1   9   4     3694.69     3408.44     84.46 o
   0   9   4     5597.68     5446.73    112.61 o
   1   9   4     4945.40     4452.11     94.92 o
   2   9   4      576.71      520.71     54.81 o
   3   9   4      293.38      240.29     37.03 o
   4   9   4       69.62      126.89     34.33 o
   5   9   4      440.91      353.93     84.00 o
   6   9   4     1149.28     1158.84     75.66 o
   7   9   4      917.58      760.64     68.64 o
   8   9   4      635.47      546.38     80.19 o
 -10  10   4     3430.97     3862.59    239.92 o
  -9  10   4     3113.39     3205.33    207.35 o
  -8  10   4     3145.37     2946.65    188.74 o
  -7  10   4     2895.03     2938.59    282.76 o
  -6  10   4     1880.39     1824.56    106.58 o
  -5  10   4      282.78      417.61     39.19 o
  -4  10   4      574.45      625.02     74.51 o
  -3  10   4      632.98      648.50     44.37 o
  -2  10   4     2858.83     2922.12    115.09 o
  -1  10   4    10481.84    10647.29    190.67 o
   0  10   4    10599.21    10607.66    312.31 o
   1  10   4     8098.24     7597.11    142.52 o
   2  10   4     6327.94     6416.20    175.79 o
   3  10   4    10276.69    10123.73    303.58 o
   4  10   4    10373.23    10146.77    250.13 o
   5  10   4     3610.74     3491.90    109.59 o
   6  10   4     3328.45     3231.37    134.44 o
   7  10   4     2565.18     2449.48    101.50 o
   8  10   4     1059.52     1075.86    102.90 o
 -10  11   4      109.55       53.58     74.60 o
  -9  11   4      687.67      485.34    104.53 o
  -8  11   4      988.40      793.89    118.25 o
  -7  11   4     6324.09     6096.92    274.89 o
  -6  11   4     9437.20     9112.27    231.57 o
  -5  11   4     4577.31     4361.74    108.81 o
  -4  11   4     9810.19     9775.84    185.28 o
  -3  11   4    15988.99    15736.48    266.75 o
  -2  11   4    17030.00    16310.03    273.31 o
  -1  11   4     9749.94     9674.76    179.12 o
   0  11   4     2176.53     1979.12     64.65 o
   1  11   4     4642.43     4233.34     94.07 o
   2  11   4     5515.31     5212.07    156.95 o
   3  11   4      685.26      550.06     49.99 o
   4  11   4     1619.44     1682.20     92.67 o
   5  11   4     1275.02     1284.94     71.39 o
   6  11   4       24.49        8.90     40.30 o
   7  11   4      213.99      194.04     45.19 o
   8  11   4     1980.45     1922.68    121.52 o
 -10  12   4      490.33      410.51    105.07 o
  -9  12   4     1259.89     1248.91    157.18 o
  -8  12   4     1836.06     1492.94    142.60 o
  -7  12   4     1491.41     1549.01    138.65 o
  -6  12   4      965.85     1030.67    102.43 o
  -5  12   4      319.74      322.29     38.59 o
  -4  12   4      188.81      292.75     36.68 o
  -3  12   4      375.41      354.40     38.25 o
  -2  12   4       76.53      136.16     30.00 o
  -1  12   4     4112.27     4117.06    178.58 o
   0  12   4     2614.85     2634.11     76.17 o
   1  12   4      531.15      395.67     56.10 o
   2  12   4     1139.28     1194.27     79.53 o
   3  12   4     1675.10     1561.01     89.55 o
   4  12   4     1188.09     1192.79     86.82 o
   5  12   4     2050.17     1989.42     86.94 o
   6  12   4      833.56      799.09     67.90 o
   7  12   4      432.06      411.77     57.07 o
   8  12   4      575.98      531.92     82.58 o
 -10  13   4      525.93      469.52    114.76 o
  -9  13   4      116.71      115.31     75.22 o
  -8  13   4      191.97      377.64     91.73 o
  -7  13   4      165.14      195.10     72.50 o
  -6  13   4      103.27       73.98     62.46 o
  -5  13   4      642.06      619.96     57.29 o
  -4  13   4      115.21      162.23     33.42 o
  -3  13   4      590.86      557.59     48.93 o
  -2  13   4     1047.27     1002.94     56.00 o
  -1  13   4     1495.85     1344.11     59.66 o
   0  13   4       49.19       55.73     24.13 o
   1  13   4      596.03      662.66     74.09 o
   2  13   4      726.96      580.52     64.76 o
   3  13   4      381.84      371.66     57.96 o
   4  13   4       66.76       42.17     27.42 o
   5  13   4      322.68      476.80     54.78 o
   6  13   4       66.18       89.68     39.76 o
   7  13   4      313.74      324.64     55.65 o
  -9  14   4     1256.72     1178.12    151.75 o
  -8  14   4     1835.74     1789.54    159.51 o
  -7  14   4     2208.37     2063.43    161.13 o
  -6  14   4     1151.37     1091.58    129.50 o
  -5  14   4      272.52      231.51     36.67 o
  -4  14   4      782.06      820.90     56.01 o
  -3  14   4     1076.89     1051.01     60.55 o
  -2  14   4      672.21      663.09     50.48 o
  -1  14   4     1478.59     1578.96     82.95 o
   0  14   4      748.74      883.70     52.22 o
   1  14   4     1524.70     1497.89     88.09 o
   2  14   4     3423.37     3578.93    134.27 o
   3  14   4     6780.94     6809.15    200.41 o
   4  14   4     3100.07     2873.33    232.51 o
   5  14   4      284.73      314.66     50.03 o
   6  14   4      540.36      570.68     63.37 o
   7  14   4     1923.66     1948.20     98.49 o
  -9  15   4      277.31      165.48     82.74 o
  -8  15   4      676.72      743.56    122.75 o
  -7  15   4     2448.01     2224.33    170.36 o
  -6  15   4     5088.24     4497.98    230.85 o
  -5  15   4     4374.92     4472.09    117.63 o
  -4  15   4     4764.44     4960.19    124.07 o
  -3  15   4     6145.60     6139.16    142.24 o
  -2  15   4     7010.70     7058.72    153.06 o
  -1  15   4     1790.73     1671.62     68.34 o
   0  15   4     2386.82     2312.29    106.69 o
   1  15   4     1829.44     1771.12     95.77 o
   2  15   4     1812.95     1737.57     95.75 o
   3  15   4      685.16      776.72     90.07 o
   4  15   4       59.70       90.56     37.54 o
   5  15   4     1193.45     1234.08     86.40 o
   6  15   4      504.72      494.83     60.54 o
   7  15   4      362.55      367.20     60.39 o
  -9  16   4     2615.50     2529.46    200.14 o
  -8  16   4     2316.86     2058.15    175.02 o
  -7  16   4      541.43      426.72     95.84 o
  -6  16   4      170.94      116.39     57.15 o
  -5  16   4     1313.23     1338.37     83.89 o
  -4  16   4      635.86      778.51     68.00 o
  -3  16   4       99.53      141.15     33.90 o
  -2  16   4     1919.09     1789.52     82.46 o
  -1  16   4     5881.64     5885.86    136.43 o
   0  16   4     5682.19     5525.40    172.68 o
   1  16   4     2407.92     2486.14    113.89 o
   2  16   4     2497.46     2315.38    121.24 o
   3  16   4     4809.20     4818.72    249.53 o
   4  16   4     6141.67     6190.47    200.41 o
   5  16   4     5146.67     4830.02    143.20 o
   6  16   4     3618.97     3528.84    140.68 o
   7  16   4     1968.36     1647.79    101.60 o
  -9  17   4      484.65      392.06    108.87 o
  -8  17   4     1037.44      705.95    122.60 o
  -7  17   4      745.54      658.34    112.52 o
  -6  17   4     1272.04      319.79     74.29 o
  -5  17   4     3524.26     3673.25    144.58 o
  -4  17   4     3161.24     3377.70    103.20 o
  -3  17   4     1307.19     1376.81     67.64 o
  -2  17   4      991.36     1161.92     64.74 o
  -1  17   4     2906.65     3070.27    123.92 o
   0  17   4     8063.01     8427.20    228.01 o
   1  17   4     3051.94     3110.96    129.45 o
   2  17   4      932.68      998.59     89.05 o
   3  17   4      147.44      131.44     51.95 o
   4  17   4       90.63      136.08     53.06 o
   5  17   4      117.52      190.91     46.50 o
   6  17   4      221.84      188.91     51.79 o
  -8  18   4      442.98      393.61    103.91 o
  -7  18   4      763.35      604.45    114.22 o
  -6  18   4        4.61      -30.86     52.26 o
  -5  18   4       13.45       32.79     39.32 o
  -4  18   4      373.29      341.17     55.90 o
  -3  18   4      322.14      341.92     44.43 o
  -2  18   4      601.09      557.17     51.50 o
  -1  18   4     1173.08     1075.88     86.13 o
   0  18   4      199.09      255.65     53.26 o
   1  18   4      746.65      659.69     73.63 o
   2  18   4       59.88       36.61     43.80 o
   3  18   4      679.78      602.15     78.75 o
   4  18   4       81.98        7.00     48.85 o
   5  18   4      250.72      228.24     57.89 o
   6  18   4      127.99      192.45     52.97 o
  -8  19   4      349.32      340.65    101.74 o
  -7  19   4      713.06      840.10    131.90 o
  -6  19   4     1896.32     1831.50    157.49 o
  -5  19   4     1923.64     1922.62    105.99 o
  -4  19   4     1738.77     1976.65    147.76 o
  -3  19   4     3006.28     3188.75    102.82 o
  -2  19   4     2373.80     2510.61     91.02 o
  -1  19   4     2224.66     2283.00    111.98 o
   0  19   4      897.97      913.27    102.78 o
   1  19   4     1394.48     1493.83    160.40 o
   2  19   4      625.72      704.96     81.07 o
   3  19   4      190.21      214.52     58.94 o
   4  19   4      180.69      244.58     63.56 o
   5  19   4      256.84      134.96    112.67 o
  -7  20   4      592.57       11.09     39.24 o
  -6  20   4      256.85      452.70     98.25 o
  -5  20   4      994.76     1028.63     91.43 o
  -4  20   4      966.50     1085.33     91.41 o
  -3  20   4      216.70      188.79     48.98 o
  -2  20   4     1882.06     1854.92    102.87 o
  -1  20   4     1274.62     1362.48    142.83 o
   0  20   4     1507.15     1678.22    103.32 o
   1  20   4     2189.84     2100.48    115.50 o
   2  20   4     4343.17     4205.55    246.51 o
   3  20   4     2880.77     3113.98    180.64 o
   4  20   4     2566.40     2574.23    171.22 o
   5  20   4     2033.91     1874.45    184.40 o
  -7  21   4     1713.01     1321.65    163.54 o
  -6  21   4     2003.63     2266.44    180.37 o
  -5  21   4     3839.05     4011.96    205.68 o
  -4  21   4     5808.28     5833.04    191.68 o
  -3  21   4     3965.68     4374.91    159.00 o
  -2  21   4     2177.83     2164.00    111.98 o
  -1  21   4     5303.17     5484.58    184.05 o
   0  21   4     5138.73     4957.63    176.47 o
   1  21   4     1202.29     1516.00    109.19 o
   2  21   4      417.76      565.63     79.07 o
   3  21   4      195.19      145.70     58.35 o
   4  21   4      232.50      220.33     66.19 o
  -6  22   4      637.90      583.98    115.69 o
  -5  22   4      399.07      419.46     67.48 o
  -4  22   4      102.66      173.27     52.99 o
  -3  22   4      228.70      331.03     89.02 o
  -2  22   4      849.27      724.33    115.31 o
  -1  22   4     1261.42     1306.33    103.59 o
   0  22   4     2088.89     2023.51    117.39 o
   1  22   4     1436.49     1583.36    145.78 o
   2  22   4     1080.73     1055.49    101.53 o
   3  22   4      751.48      810.71    109.65 o
   4  22   4      909.06      896.45    100.86 o
  -6  23   4      491.30      423.23    107.01 o
  -5  23   4      390.96      444.24     72.03 o
  -4  23   4      166.19      189.28     56.53 o
  -3  23   4        3.51      200.06     83.28 o
  -2  23   4      384.35      385.70     96.77 o
  -1  23   4      233.32      265.07     60.93 o
   0  23   4       38.39       85.26     53.30 o
   1  23   4       22.86       -4.32     47.14 o
   2  23   4       99.67      152.43     60.08 o
   3  23   4     1028.51     1045.32    138.92 o
  -5  24   4      701.25      646.69     86.01 o
  -4  24   4       38.62      104.14     74.67 o
  -3  24   4      206.79      290.55     91.58 o
  -2  24   4      645.24      607.40    117.01 o
  -1  24   4      467.98      383.37    102.90 o
   0  24   4       65.95      162.76     59.23 o
   1  24   4      684.35      697.51     90.01 o
   2  24   4      749.40      765.82     96.55 o
  -4  25   4     2317.74     2485.11    195.10 o
  -3  25   4     1542.82     1890.43    171.60 o
  -2  25   4     1054.45     1170.21    160.98 o
  -1  25   4     1201.02     1255.50    159.58 o
   0  25   4     2109.30     2196.44    131.91 o
   1  25   4     1335.92     1483.07    125.21 o
  -2  26   4      215.69      326.69    106.08 o
  -1  26   4      660.71      664.16    133.61 o
 -11   1   5      123.47       30.04     51.13 o
 -10   1   5     1136.42     1021.48     96.33 o
  -9   1   5     1359.75     1363.60     94.51 o
  -8   1   5     1203.33     1241.16     90.77 o
  -7   1   5     1701.01     1914.78     98.79 o
  -6   1   5     4782.16     4676.71    147.00 o
  -5   1   5     6722.45     6689.79    176.39 o
  -4   1   5     3887.66     3746.81     85.12 o
  -3   1   5     4675.43     4961.77     87.96 o
  -2   1   5     2262.99     2308.13     91.98 o
  -1   1   5     1600.06     1689.80     55.17 o
   0   1   5      472.41      510.13     32.09 o
   1   1   5      894.94      936.04     48.38 o
   2   1   5      453.09      474.98     34.38 o
   3   1   5       15.21       25.33     22.61 o
   4   1   5      709.85      587.71     42.45 o
   5   1   5     2900.75     2650.45     77.67 o
   6   1   5      910.83      873.30     66.63 o
   7   1   5      152.71       83.44     62.89 o
   8   1   5     1149.75     1151.38    112.71 o
 -11   2   5     1321.08     1350.05    112.80 o
 -10   2   5     2010.41     2063.09    118.24 o
  -9   2   5     1629.85     1713.06    104.05 o
  -8   2   5      776.41      640.56     71.05 o
  -7   2   5      604.95      603.17     75.99 o
  -6   2   5      498.32      464.19     55.75 o
  -5   2   5     1850.19     1948.01     87.62 o
  -4   2   5     3901.11     4266.55     93.68 o
  -3   2   5     7781.45     8361.24    152.05 o
  -2   2   5     9746.05     9330.51    163.52 o
  -1   2   5    20457.28    19428.95    265.26 o
   0   2   5    27161.21    26790.76    409.89 o
   1   2   5     3879.05     3704.37     79.19 o
   2   2   5     2135.09     2168.85     61.08 o
   3   2   5     8033.05     7930.34    138.87 o
   4   2   5     9335.51     8768.69    234.61 o
   5   2   5     5888.34     5800.06    159.63 o
   6   2   5      135.94      160.36     42.48 o
   7   2   5       59.64       72.64     57.05 o
   8   2   5      192.42      197.35     73.08 o
 -11   3   5      560.13      559.24    121.05 o
 -10   3   5     2173.78     2148.65    120.68 o
  -9   3   5     5975.41     5545.16    186.50 o
  -8   3   5     7613.93     7683.31    218.83 o
  -7   3   5     6182.41     6607.36    192.20 o
  -6   3   5     7482.30     7504.14    199.72 o
  -5   3   5    14202.69    14660.70    316.63 o
  -4   3   5    16487.71    16537.98    267.79 o
  -3   3   5     8260.29     8210.46    150.32 o
  -2   3   5     9536.88     9062.36    140.16 o
  -1   3   5     2820.45     2660.61     62.34 o
   0   3   5      782.41      784.26     38.24 o
   1   3   5     3587.60     3651.60     78.63 o
   2   3   5      873.54      931.35     43.58 o
   3   3   5     4606.72     4466.16     95.52 o
   4   3   5     4628.16     4390.05    110.81 o
   5   3   5     1940.47     1753.83     80.19 o
   6   3   5     1826.74     1864.25     94.16 o
   7   3   5     1890.52     1885.28    115.12 o
   8   3   5     3067.94     2914.08    210.76 o
 -11   4   5     1245.23     1426.87    174.71 o
 -10   4   5      358.02      480.76     72.49 o
  -9   4   5      739.56      765.98    118.68 o
  -8   4   5     2008.41     1930.98    104.64 o
  -7   4   5      249.17      293.52     65.64 o
  -6   4   5      149.62       92.89     39.19 o
  -5   4   5      765.60      722.64     37.58 o
  -4   4   5      554.94      641.79     62.77 o
  -3   4   5     2290.56     2166.38     75.15 o
  -2   4   5     4001.35     3641.18    125.56 o
  -1   4   5     7906.06     7479.79    123.08 o
   0   4   5     8240.39     7930.62    130.20 o
   1   4   5    11086.47    10950.87    194.39 o
   2   4   5     1834.27     1706.87     55.14 o
   3   4   5     4000.24     3972.02    127.76 o
   4   4   5     7572.57     7472.23    350.59 o
   5   4   5     2702.16     2639.62     96.61 o
   6   4   5      814.66      864.78     69.62 o
   7   4   5       17.00      -23.51     26.92 o
   8   4   5      137.10      159.66     96.00 o
 -11   5   5       10.29      -25.28     70.25 o
 -10   5   5      222.22      297.31     63.05 o
  -9   5   5       20.50        4.03     40.08 o
  -8   5   5      293.24      256.95     52.11 o
  -7   5   5       80.69       78.99     49.63 o
  -6   5   5      208.28      314.52     55.91 o
  -5   5   5     1030.55      949.63     51.70 o
  -4   5   5      830.16      691.10     39.37 o
  -3   5   5     1060.39     1128.57     79.37 o
  -2   5   5     2707.29     3134.69     79.67 o
  -1   5   5     4027.28     4264.33     96.62 o
   0   5   5      930.35      750.05     43.38 o
   1   5   5     1444.77     1306.21     47.46 o
   2   5   5      322.57      289.73     27.72 o
   3   5   5     1934.36     2051.02     84.45 o
   4   5   5      806.46      903.25    116.97 o
   5   5   5      738.50      563.08     56.14 o
   6   5   5       19.29       48.84     36.13 o
   7   5   5      311.26      284.15     49.99 o
   8   5   5      410.07      425.56     77.10 o
 -11   6   5      501.80      431.99    113.60 o
 -10   6   5      367.56      295.05     93.67 o
  -9   6   5      711.89      862.45     84.70 o
  -8   6   5      304.81      323.61     55.92 o
  -7   6   5     3770.33     4055.80    196.15 o
  -6   6   5      423.58      538.39     60.28 o
  -5   6   5      514.45      506.67     37.36 o
  -4   6   5     1179.31     1538.40     55.72 o
  -3   6   5     3841.48     3931.10    101.48 o
  -2   6   5      677.09      549.42     38.71 o
  -1   6   5      776.63      671.42     40.97 o
   0   6   5     5971.66     5912.12    121.13 o
   1   6   5     4786.15     4579.89    175.49 o
   2   6   5     1676.63     1465.33    176.43 o
   3   6   5     4771.02     4495.91    144.20 o
   4   6   5     6238.94     5995.80    249.30 o
   5   6   5      953.70     1013.60     84.62 o
   6   6   5       53.51        5.43     34.08 o
   7   6   5       80.72       78.47     40.50 o
   8   6   5      246.20      275.46     69.08 o
 -11   7   5      885.65      703.01    134.54 o
 -10   7   5     1984.58     1633.68    161.13 o
  -9   7   5     3157.68     3258.91    139.83 o
  -8   7   5     3987.13     3866.32    146.27 o
  -7   7   5     2098.93     2263.51    107.71 o
  -6   7   5     5949.99     6337.06    181.05 o
  -5   7   5    11355.12    11291.69    202.21 o
  -4   7   5     8432.71     8402.15    190.78 o
  -3   7   5     5755.21     6041.36    126.08 o
  -2   7   5     2653.82     2515.34    133.15 o
  -1   7   5      993.88      865.90     51.28 o
   0   7   5      906.18      774.19     43.91 o
   1   7   5       45.37       62.73     23.74 o
   2   7   5      735.22      754.74     45.22 o
   3   7   5     3230.33     2951.22    163.69 o
   4   7   5     2398.34     2192.46    147.10 o
   5   7   5     1667.35     1652.83     97.16 o
   6   7   5     2608.02     2509.50     99.05 o
   7   7   5     3152.62     3114.59    114.70 o
   8   7   5     1910.86     1955.34    348.52 o
 -11   8   5     2505.78     2479.14    204.33 o
 -10   8   5      936.06     1007.44    142.14 o
  -9   8   5     1310.38     1322.35    156.48 o
  -8   8   5     1360.70     1342.85     93.79 o
  -7   8   5      909.32      712.73    105.65 o
  -6   8   5      799.50      721.76     68.03 o
  -5   8   5      552.25      486.32     39.80 o
  -4   8   5     1475.36     1478.67    114.61 o
  -3   8   5     3615.30     3444.49    122.65 o
  -2   8   5    16728.32    16190.25    269.60 o
  -1   8   5    17702.23    17402.00    285.42 o
   0   8   5    11663.82    11134.64    197.48 o
   1   8   5     8603.08     8142.91    156.14 o
   2   8   5     6336.29     5883.08    200.64 o
   3   8   5     2739.88     2699.08    113.28 o
   5   8   5     4052.51     3715.06    238.29 o
   6   8   5     1966.09     1844.27     86.99 o
   7   8   5      543.44      456.46     59.29 o
   8   8   5      505.55      536.69     84.61 o
 -10   9   5      689.12      788.15    132.60 o
  -9   9   5     1793.58     1266.59    151.29 o
  -8   9   5     2175.26     2220.79    111.48 o
  -7   9   5     5499.69     5026.33    163.74 o
  -6   9   5     6450.71     6510.91    186.81 o
  -5   9   5     5521.74     5445.59    123.48 o
  -4   9   5     8247.40     8150.59    168.48 o
  -3   9   5     6688.93     6613.32    178.27 o
  -2   9   5      701.71      724.55     48.35 o
  -1   9   5      126.41      232.08     31.30 o
   0   9   5     3541.61     3204.37     92.01 o
   1   9   5     3060.68     2926.45     79.06 o
   2   9   5       20.71       21.83     36.44 o
   3   9   5     3309.82     3375.64    194.36 o
   4   9   5     1621.49     1249.44    450.53 o
   5   9   5      337.93      366.10     58.93 o
   6   9   5       90.65       66.15     39.73 o
   7   9   5     2174.95     2204.08    100.73 o
 -10  10   5       11.08       75.91     80.18 o
  -9  10   5       11.61        0.16     60.10 o
  -8  10   5      482.14      513.51     66.85 o
  -7  10   5      528.60      530.43     63.91 o
  -6  10   5      242.24      345.14     55.71 o
  -5  10   5      500.93      495.94     43.66 o
  -4  10   5      543.64      582.47     45.95 o
  -3  10   5      441.90      462.54     41.89 o
  -2  10   5      538.00      508.86     42.72 o
  -1  10   5      471.73      397.64     37.29 o
   0  10   5     2049.45     2126.54     69.13 o
   1  10   5      733.90      622.27     41.55 o
   2  10   5      480.84      472.33     61.05 o
   3  10   5      147.76      119.90     45.88 o
   4  10   5      185.65      201.28     49.63 o
   5  10   5      352.07      246.39     53.35 o
   6  10   5      176.24      161.31     44.01 o
   7  10   5       28.01       33.35     41.72 o
 -10  11   5      305.23      327.23    101.81 o
  -9  11   5      453.07      347.32     97.39 o
  -8  11   5      617.80      588.40    108.17 o
  -7  11   5     2535.32     2566.89    245.46 o
  -6  11   5     1443.64     1433.89    129.50 o
  -5  11   5     1691.45     1922.71     87.17 o
  -4  11   5     2429.53     2314.27     79.09 o
  -3  11   5     3492.02     3495.04     96.49 o
  -2  11   5     2149.57     2157.52    108.63 o
  -1  11   5      679.07      736.41     64.32 o
   0  11   5     1710.36     1733.56     83.05 o
   1  11   5      455.69      349.65     52.65 o
   2  11   5       25.92       38.63     38.87 o
   3  11   5       41.94       16.74     40.12 o
   4  11   5      173.83      218.96     53.56 o
   5  11   5      291.12      268.25     59.14 o
   6  11   5      483.08      122.56    163.46 o
   7  11   5     1001.86      991.25     82.31 o
 -10  12   5      785.41     1022.10    151.91 o
  -9  12   5     1045.76     1021.79    146.17 o
  -8  12   5      471.01      394.77     95.46 o
  -7  12   5       41.46       55.10     47.38 o
  -6  12   5       12.22       69.22     40.73 o
  -5  12   5      162.86       97.06     30.89 o
  -4  12   5     1899.51     1771.61     71.64 o
  -3  12   5     8120.10     8178.43    167.92 o
  -2  12   5    10871.03    10811.62    203.76 o
  -1  12   5     5584.06     5671.65    128.35 o
   0  12   5     1279.57     1261.07     97.00 o
   1  12   5     5236.10     5339.41    163.53 o
   2  12   5    11753.73    11471.48    378.14 o
   3  12   5     5351.05     5105.78    168.77 o
   4  12   5     1483.92     1464.55     94.43 o
   5  12   5      697.64      920.14     89.02 o
   6  12   5     1221.02     1146.47    103.18 o
   7  12   5      737.05      598.91    191.38 o
 -10  13   5     1298.19     1154.39    164.62 o
  -9  13   5     1820.25     1471.31    170.21 o
  -8  13   5     4373.40     3900.12    230.69 o
  -7  13   5     5157.10     5146.32    258.30 o
  -6  13   5     6746.17     6880.85    284.58 o
  -5  13   5     5813.41     6075.40    141.47 o
  -4  13   5     5171.91     5140.89    126.94 o
  -3  13   5     5555.86     5513.27    131.53 o
  -2  13   5     3360.33     3413.27    129.45 o
  -1  13   5     1063.52     1078.15     59.50 o
   0  13   5      125.22      120.50     41.92 o
   1  13   5      746.90      691.15     70.29 o
   2  13   5      299.14      448.96     75.88 o
   3  13   5     3232.75     3320.04    135.14 o
   4  13   5     2614.83     2544.37    220.11 o
   5  13   5     1440.24     1387.06    113.41 o
   6  13   5     2191.92     2164.10    124.33 o
   7  13   5     2391.07     2260.82    335.45 o
  -9  14   5      560.11      523.11    114.38 o
  -8  14   5      309.21      233.02     81.58 o
  -7  14   5       40.78       62.65     63.59 o
  -6  14   5      177.46      166.85     67.50 o
  -5  14   5       52.38      154.00     35.13 o
  -4  14   5       37.54        4.19     27.89 o
  -3  14   5     1257.63     1448.78     68.97 o
  -2  14   5     3043.03     3047.79     94.80 o
  -1  14   5     6451.72     6226.69    155.75 o
   0  14   5     7453.01     7244.77    201.27 o
   1  14   5     4353.30     4435.79    306.72 o
   2  14   5     1742.78     1568.33     93.84 o
   3  14   5     2252.92     1978.56    139.97 o
   4  14   5     2725.97     2629.03    133.99 o
   5  14   5     2063.82     1759.52    485.89 o
   6  14   5      947.61      896.25     95.83 o
  -9  15   5      543.61      422.92    108.33 o
  -8  15   5      161.28       84.91     73.36 o
  -7  15   5       33.81       67.46     62.42 o
  -6  15   5      788.20       16.75     30.32 o
  -5  15   5     2895.37     3030.18     98.44 o
  -4  15   5     1041.51     1129.50     64.29 o
  -3  15   5       74.09       48.72     31.22 o
  -2  15   5       40.47       44.29     30.77 o
  -1  15   5      528.14      568.88     49.08 o
   0  15   5      951.62     1115.44    154.27 o
   1  15   5      445.16      529.35     65.27 o
   2  15   5       66.80       48.13     42.06 o
   3  15   5      240.77      158.19     52.03 o
   4  15   5      340.44      227.70     59.39 o
   5  15   5      510.49      324.52    148.88 o
   6  15   5       88.48       24.58     51.48 o
  -9  16   5      462.32      408.89    107.94 o
  -8  16   5      395.33      365.23     98.64 o
  -7  16   5       56.76      111.97     73.12 o
  -6  16   5       81.68      133.92     66.92 o
  -5  16   5     1090.30     1113.10     76.41 o
  -4  16   5      732.99      783.90     59.39 o
  -3  16   5     1816.89     1729.63     75.04 o
  -2  16   5     2327.47     2269.61     84.15 o
  -1  16   5      269.49      265.71     74.13 o
   0  16   5      556.97      736.29     74.05 o
   1  16   5     1226.24     1441.54     92.67 o
   2  16   5     3140.12     2986.90    131.82 o
   3  16   5     1151.66      999.81     91.68 o
   4  16   5      195.13      130.87     56.12 o
   5  16   5       17.11       57.86     33.66 o
   6  16   5      538.19      655.21     90.02 o
  -9  17   5      971.93     1068.93    155.94 o
  -8  17   5     1416.32     1271.87    164.31 o
  -7  17   5     2151.55     2031.25    168.58 o
  -6  17   5     4269.30     4150.66    231.16 o
  -5  17   5     4801.64     4878.15    163.55 o
  -4  17   5     3371.32     3605.90    110.11 o
  -3  17   5     1922.56     1920.11     79.65 o
  -2  17   5     2136.33     2051.91     92.07 o
  -1  17   5     1301.18     1243.12     88.28 o
   0  17   5      333.82      452.48     85.84 o
   1  17   5      713.04      790.09    106.58 o
   2  17   5      161.67      172.66     52.67 o
   3  17   5      301.38      288.78     60.53 o
   4  17   5      777.96      772.17    174.12 o
   5  17   5     1254.51     1225.65    164.93 o
   6  17   5     2144.97     2058.81    132.37 o
  -8  18   5       44.96       19.54     71.65 o
  -7  18   5       19.78       58.31     47.15 o
  -6  18   5      200.33      147.10     73.67 o
  -5  18   5      309.91      391.77     59.97 o
  -4  18   5     1013.41     1082.76     68.41 o
  -3  18   5     3343.73     3623.52    111.28 o
  -2  18   5     4667.44     4730.37    160.05 o
  -1  18   5     5748.67     6132.83    190.39 o
   0  18   5     7528.52     7578.87    221.68 o
   1  18   5     5953.17     5603.28    187.61 o
   2  18   5     3222.89     3187.17    141.31 o
   3  18   5     3889.14     3821.24    266.52 o
   4  18   5     2892.19     2824.98    159.97 o
   5  18   5     1503.13     1212.20    368.76 o
  -8  19   5     1159.19      916.33    144.70 o
  -7  19   5     2355.58     1483.25    167.65 o
  -6  19   5     4207.14     4417.18    244.65 o
  -5  19   5     4692.05     4969.80    288.38 o
  -4  19   5     2351.33     2685.97     98.57 o
  -3  19   5      954.02      952.25     68.81 o
  -2  19   5      768.44      801.14     78.22 o
  -1  19   5     2022.83     1914.24    107.68 o
   0  19   5      692.37      660.66     78.54 o
   1  19   5      186.15      211.06     56.79 o
   2  19   5      855.79      868.29     88.83 o
   3  19   5      236.35      233.77     61.57 o
   4  19   5      589.46      602.86     84.01 o
   5  19   5     1123.55     1056.99    147.37 o
  -7  20   5       11.35       70.95     77.85 o
  -6  20   5        9.38      -60.64     59.79 o
  -5  20   5      249.79      360.73     75.72 o
  -4  20   5      493.98      580.78     70.99 o
  -3  20   5      124.58      109.90     46.70 o
  -2  20   5      159.95      112.28     62.19 o
  -1  20   5     1108.84     1047.69     91.33 o
   0  20   5      876.15      846.37    127.91 o
   1  20   5      302.26      162.40     90.73 o
   2  20   5       48.81      125.57     54.19 o
   3  20   5      139.78      108.08     57.76 o
   4  20   5      417.83      348.87     73.27 o
  -7  21   5      141.72      221.08     94.06 o
  -6  21   5       92.66       25.20     69.32 o
  -5  21   5      322.42      619.43    117.09 o
  -4  21   5      454.65      583.98     73.12 o
  -3  21   5      376.67      355.66     61.74 o
  -2  21   5       79.36       74.98     48.55 o
  -1  21   5      185.59      160.06     64.09 o
   0  21   5       80.47      121.93     55.32 o
   1  21   5      493.29      604.94     81.89 o
   2  21   5      452.25      376.63     71.17 o
   3  21   5       77.40       15.35     77.23 o
   4  21   5       21.64      -40.73     54.05 o
  -6  22   5      158.23      160.51     83.82 o
  -5  22   5       52.89       67.38     48.43 o
  -4  22   5     1499.90     1499.92    145.08 o
  -3  22   5     1516.67     1452.39    158.19 o
  -2  22   5     1047.81     1139.90     99.29 o
  -1  22   5     1125.68     1120.26    100.88 o
   0  22   5     2221.43     2251.50    125.40 o
   1  22   5     1682.27     1947.42    293.39 o
   2  22   5     1044.24     1030.32    219.91 o
   3  22   5      870.60     1101.14    110.29 o
  -5  23   5     3882.80     4401.57    174.43 o
  -4  23   5     1321.37     1598.87    152.68 o
  -3  23   5      753.21      593.83    113.21 o
  -2  23   5     1711.61     1844.11    116.24 o
  -1  23   5     2202.33     2259.71    125.84 o
   0  23   5      184.42      213.72     62.90 o
   1  23   5      579.40      550.16     91.23 o
   2  23   5       97.96       22.55     53.71 o
  -4  24   5       62.63       58.93     72.97 o
  -2  24   5     1816.32     1871.51    171.53 o
  -1  24   5     2577.50     2765.66    140.34 o
   0  24   5     3074.28     3154.29    356.39 o
   1  24   5     2696.68     2807.81    184.63 o
  -3  25   5      128.93      242.01     91.27 o
  -2  25   5      871.76      682.15    127.64 o
  -1  25   5      233.40      251.74     68.10 o
   0  25   5      141.84      202.62     67.94 o
 -11   0   6      806.61      739.61    129.81 o
 -10   0   6      644.73      725.65    122.60 o
  -9   0   6      141.33      270.47     83.82 o
  -8   0   6      466.75      597.01    100.19 o
  -7   0   6      946.78     1007.68    119.26 o
  -6   0   6     6705.62     7313.19    284.51 o
  -5   0   6     9076.21     9130.88    321.49 o
  -4   0   6     8016.48     8444.38    191.85 o
  -3   0   6     6170.46     6236.03    154.91 o
  -2   0   6    28715.53    28947.13    683.47 o
  -1   0   6    29464.27    29745.31    560.32 o
   0   0   6    14391.07    14239.88    301.55 o
   1   0   6     1789.61     1847.84     84.65 o
   2   0   6     2774.37     2710.28    106.02 o
   3   0   6     5584.90     5173.76    156.23 o
   4   0   6     1617.75     1298.08    311.69 o
   5   0   6      519.96      559.24    104.45 o
   6   0   6      310.89      132.29     82.35 o
   7   0   6      281.61      302.88    107.40 o
 -11   1   6     1178.06     1073.16    105.94 o
 -10   1   6     2723.43     2454.11    130.82 o
  -9   1   6     5827.16     5374.17    186.54 o
  -8   1   6     3940.38     4032.05    151.99 o
  -7   1   6     6703.42     7139.67    205.65 o
  -6   1   6     3799.27     4022.41    140.01 o
  -5   1   6     3269.15     3321.17    121.58 o
  -4   1   6     4008.71     3865.30     94.15 o
  -3   1   6     2962.48     2969.20     68.70 o
  -2   1   6      338.31      353.08     34.78 o
  -1   1   6      354.28      478.04     39.40 o
   0   1   6     2358.55     2219.22     63.12 o
   1   1   6     1405.28     1331.16     59.87 o
   2   1   6     2108.72     1798.68     62.13 o
   3   1   6     7481.70     6728.54    130.21 o
   4   1   6     4924.48     4709.52    142.25 o
   5   1   6     2039.22     1918.12     85.60 o
   6   1   6      840.03      779.89     89.79 o
   7   1   6     2125.78     2123.01    131.29 o
 -11   2   6       93.54       25.81     50.30 o
 -10   2   6        4.29       28.01     49.75 o
  -9   2   6      103.11      145.24     52.91 o
  -8   2   6       36.87        7.79     38.35 o
  -7   2   6      235.00      330.13     65.14 o
  -6   2   6     1159.13     1151.37     81.36 o
  -5   2   6     1361.04     1303.33     63.31 o
  -4   2   6     2112.44     2311.43     70.18 o
  -3   2   6     2530.35     2519.97     73.70 o
  -2   2   6     1239.36     1223.10     46.12 o
  -1   2   6     3374.70     3207.24     74.24 o
   0   2   6      884.67      804.72     42.64 o
   1   2   6      710.69      731.15     43.13 o
   2   2   6      520.14      446.55     37.77 o
   3   2   6       12.57       22.10     26.46 o
   4   2   6     2089.46     1923.30    141.76 o
   5   2   6      655.58      545.58     56.73 o
   6   2   6        0.99      -14.74     35.56 o
   7   2   6      279.20      341.43     78.80 o
 -11   3   6      158.04      154.36     60.01 o
 -10   3   6      325.39      334.74     67.11 o
  -9   3   6      670.54      574.45     74.10 o
  -8   3   6      159.60       96.72     44.47 o
  -7   3   6      758.63      911.48     79.75 o
  -6   3   6      891.37     1008.26     89.48 o
  -5   3   6      842.45      837.19     46.12 o
  -4   3   6       39.76       67.27     23.54 o
  -3   3   6     2772.59     2972.23     96.91 o
  -2   3   6     1294.27     1338.47     48.50 o
  -1   3   6      270.21      318.69     30.45 o
   0   3   6      552.23      414.00     39.16 o
   1   3   6      113.88      127.19     25.95 o
   2   3   6      614.51      654.85     43.30 o
   3   3   6      932.53      846.50     64.08 o
   4   3   6     1172.49      780.16    150.33 o
   5   3   6      243.97      166.93     44.60 o
   6   3   6      121.89       56.78     45.43 o
   7   3   6        3.55      -57.51     55.35 o
 -11   4   6      542.71      547.97     83.89 o
 -10   4   6      380.95      467.74     73.12 o
  -9   4   6      120.87      169.53     53.04 o
  -8   4   6      797.12     1128.44     92.91 o
  -7   4   6      335.41      430.46     62.69 o
  -6   4   6      877.38      877.79     86.19 o
  -5   4   6     3233.52     3513.18     88.71 o
  -4   4   6     1916.56     1821.44     63.64 o
  -3   4   6    11370.82    11811.68    253.22 o
  -2   4   6    21343.26    21642.37    346.38 o
  -1   4   6    12679.74    12680.61    193.06 o
   0   4   6     1787.26     1749.79     57.25 o
   1   4   6     1279.65     1263.93     65.59 o
   2   4   6     4617.83     4390.80     97.27 o
   3   4   6     6726.33     6232.03    124.74 o
   4   4   6     1808.75     1830.45     98.36 o
   5   4   6        8.52        8.21     36.55 o
   6   4   6       76.07       66.03     42.29 o
   7   4   6        4.59       10.00     77.39 o
 -11   5   6     1833.68     1681.76    189.44 o
 -10   5   6     3500.79     3259.12    149.29 o
  -9   5   6     5788.60     5619.81    192.63 o
  -8   5   6    11503.82    11525.42    293.88 o
  -7   5   6     4657.99     4662.25    159.70 o
  -6   5   6     3006.88     3008.76    182.03 o
  -5   5   6     6094.00     5929.69    126.35 o
  -4   5   6     4461.01     4644.19    107.78 o
  -3   5   6      488.45      490.32     39.78 o
  -2   5   6      668.27      859.56     49.23 o
  -1   5   6      602.80      627.25     43.99 o
   0   5   6     2114.47     2172.14     79.70 o
   1   5   6     1541.64     1504.90     63.46 o
   2   5   6     6952.29     6395.00    123.26 o
   3   5   6    10070.66     9238.53    197.61 o
   4   5   6     9916.92     8463.59    228.38 o
   5   5   6     1993.70     2005.01     91.14 o
   6   5   6     1221.86     1281.79     98.69 o
   7   5   6     2772.20     2685.83    208.36 o
 -11   6   6      205.48      257.06     99.41 o
 -10   6   6       83.30      101.02     52.70 o
  -9   6   6      322.71      361.00     66.59 o
  -8   6   6      921.97      653.47     74.53 o
  -7   6   6     1414.71     1348.21     89.19 o
  -6   6   6     1393.29     1239.32     82.85 o
  -5   6   6     3632.39     3426.65     92.45 o
  -4   6   6     7081.66     6870.28    169.51 o
  -3   6   6     6258.84     6080.52    196.18 o
  -2   6   6    10992.46    10511.01    249.59 o
  -1   6   6    10120.89     9406.76    177.61 o
   0   6   6     9596.82     9361.51    177.58 o
   1   6   6     7779.77     7480.67    152.83 o
   2   6   6      640.15      512.35     45.03 o
   3   6   6      209.60      237.17     44.11 o
   4   6   6     1499.01     1428.94    122.29 o
   5   6   6     1534.97     1500.85    103.56 o
   6   6   6      163.32      144.42     54.85 o
   7   6   6     1258.63     1198.64    108.04 o
 -11   7   6      538.60      447.81    119.49 o
 -10   7   6      360.95      289.00     98.40 o
  -9   7   6     1146.69     1046.92     95.16 o
  -8   7   6     1089.95     1084.99     91.59 o
  -7   7   6      877.08      914.67     81.87 o
  -6   7   6      125.95      230.88     50.18 o
  -5   7   6     2307.43     2221.63     87.03 o
  -4   7   6     2555.65     2751.12     98.11 o
  -3   7   6      729.97      802.48     61.88 o
  -2   7   6       84.59      283.27     53.97 o
  -1   7   6      214.56      318.26     35.62 o
   0   7   6      638.02      585.18     44.12 o
   1   7   6      585.13      699.52     48.13 o
   2   7   6     2140.41     2163.72    100.91 o
   3   7   6      820.74      878.10    174.90 o
   4   7   6      429.18      524.77     89.83 o
   5   7   6      477.02      451.28     69.60 o
   6   7   6     1106.48     1045.35     97.58 o
   7   7   6     1062.40     1057.23    104.09 o
 -11   8   6      250.14      196.88     97.86 o
 -10   8   6      285.66      264.81     97.78 o
  -9   8   6      334.28      448.81     70.06 o
  -8   8   6      363.90      384.12     63.29 o
  -7   8   6      253.83      306.59     56.53 o
  -6   8   6      585.50      468.34     62.07 o
  -5   8   6      115.25      155.00     31.10 o
  -4   8   6     1280.90     1315.07     78.28 o
  -3   8   6     1878.91     1878.93     70.42 o
  -2   8   6     2641.63     2753.71    102.46 o
  -1   8   6      283.89      284.09     35.81 o
   0   8   6      895.88      872.12     50.88 o
   1   8   6        9.27      -10.71     24.15 o
   2   8   6      236.38      163.73     47.35 o
   3   8   6      958.92      611.44    221.93 o
   4   8   6       84.61      142.08     49.17 o
   5   8   6       86.70       96.50     48.52 o
   6   8   6      114.93       88.01     54.32 o
   7   8   6      108.81      137.34     62.16 o
 -10   9   6     1534.95     1419.43    172.22 o
  -9   9   6     2305.13     2318.54    122.87 o
  -8   9   6     3776.39     3960.99    176.33 o
  -7   9   6     3429.64     3458.69    138.07 o
  -6   9   6      818.09      941.47     80.69 o
  -5   9   6     1629.49     1550.73    173.94 o
  -4   9   6     2380.87     2280.62     84.91 o
  -3   9   6      763.75      761.66     52.86 o
  -2   9   6      230.60      236.53     35.59 o
  -1   9   6      488.07      529.99     65.20 o
   0   9   6      734.50      717.32     48.43 o
   1   9   6     1510.00     1490.19     86.76 o
   2   9   6     2361.64     2223.71    106.34 o
   3   9   6     2238.80     1894.06    153.77 o
   4   9   6     1761.47     1581.11    138.96 o
   5   9   6     2047.97     1573.87    262.14 o
   6   9   6     1736.84     1726.11    117.98 o
   7   9   6     1384.78     1419.71    138.10 o
 -10  10   6      491.70      682.61    134.31 o
  -9  10   6      163.00      159.74     79.33 o
  -8  10   6      888.96      823.05     82.35 o
  -7  10   6     1858.13     1928.02    119.49 o
  -6  10   6     3801.74     3603.99    252.79 o
  -5  10   6     2383.31     2196.18    150.51 o
  -4  10   6    11362.69    11130.79    211.22 o
  -3  10   6    17136.68    16768.88    289.25 o
  -2  10   6    12193.16    12389.18    227.02 o
  -1  10   6    10444.56    10312.23    196.49 o
   0  10   6     8760.32     8446.62    169.09 o
   1  10   6     7261.35     6715.92    191.81 o
   2  10   6     4785.89     4966.81    164.31 o
   3  10   6     1466.10     1509.35     93.22 o
   4  10   6      981.42      942.92     87.12 o
   5  10   6     1158.36      403.29    162.22 o
   6  10   6      109.15      129.03     82.35 o
   7  10   6      552.80      569.75     85.98 o
 -10  11   6     2192.47     1994.80    184.01 o
  -9  11   6     2796.80     2410.20    191.07 o
  -8  11   6     4663.86     4650.56    170.66 o
  -7  11   6     4624.31     5107.33    175.50 o
  -6  11   6     5342.00     5517.89    177.86 o
  -5  11   6     5928.73     5808.78    137.25 o
  -4  11   6     1803.72     1812.00     74.76 o
  -3  11   6       78.14      113.88     33.12 o
  -2  11   6        1.66      172.16     35.51 o
  -1  11   6      614.64      640.73     65.11 o
   0  11   6      164.47      144.04     31.75 o
   1  11   6     3424.11     3541.64    132.71 o
   2  11   6     6382.59     6332.28    192.47 o
   3  11   6     2929.70     2843.39    126.99 o
   4  11   6     1338.83     1299.66     96.83 o
   5  11   6     2355.90     1638.65    147.41 o
   6  11   6     2824.32     2875.56    145.24 o
 -10  12   6       69.32      122.05     82.12 o
  -9  12   6      231.39       81.73     76.23 o
  -8  12   6      278.18      220.30     81.58 o
  -7  12   6       39.24       52.78     46.59 o
  -6  12   6     1082.22     1108.08     89.55 o
  -5  12   6     2893.78     2976.71    168.33 o
  -4  12   6     1475.49     1529.81     70.33 o
  -3  12   6      999.48      974.28     60.84 o
  -2  12   6     1951.19     1893.76     75.85 o
  -1  12   6     3773.75     3759.54    130.77 o
   0  12   6     1555.06     1365.60     86.22 o
   1  12   6      704.16      594.44     67.16 o
   2  12   6       25.63       56.70     48.08 o
   3  12   6      432.51      423.38     64.62 o
   4  12   6      931.20      722.03     81.11 o
   5  12   6      164.60       56.12     84.06 o
   6  12   6      152.19       64.45    101.00 o
 -10  13   6      110.03      153.92     94.37 o
  -9  13   6       19.64      -21.48     63.59 o
  -8  13   6      210.37      256.20     89.10 o
  -7  13   6      136.76      198.31     55.94 o
  -6  13   6      367.13       76.36    136.36 o
  -5  13   6     1215.10     1143.96     66.25 o
  -4  13   6       97.95      129.64     34.73 o
  -3  13   6      222.61      286.73     49.03 o
  -2  13   6      489.38      343.03     43.29 o
  -1  13   6     1377.10     1285.42     64.93 o
   0  13   6      973.84     1017.11     82.17 o
   1  13   6       68.33      119.34     43.19 o
   2  13   6      450.79      347.14     96.11 o
   3  13   6      277.74      198.48     54.67 o
   4  13   6      233.37      189.54     70.80 o
   5  13   6      312.47      177.04    115.69 o
   6  13   6       99.03       88.87     59.32 o
  -9  14   6      122.67      132.13     83.75 o
  -8  14   6      483.79      313.59     93.05 o
  -7  14   6      473.22      297.15     90.03 o
  -6  14   6      645.14      649.77     88.90 o
  -5  14   6        6.00       31.59     30.19 o
  -4  14   6     1728.30     1815.28     78.04 o
  -3  14   6     6405.28     6195.60    147.03 o
  -2  14   6     4231.17     4155.83    114.11 o
  -1  14   6     1131.82     1176.29     95.07 o
   0  14   6     1445.11     1418.21     89.51 o
   1  14   6     1116.42     1036.01     86.65 o
   2  14   6     1613.61     1608.51    100.68 o
   3  14   6      690.01      669.25     78.74 o
   4  14   6      272.96      240.65     61.29 o
   5  14   6      157.82      103.20     53.22 o
   6  14   6        7.18       34.71     61.30 o
  -9  15   6     1347.48     1028.61    152.53 o
  -8  15   6     1728.27     1752.87    165.71 o
  -7  15   6     4107.93     4409.42    245.81 o
  -6  15   6     4525.84     4962.32    173.08 o
  -5  15   6     1854.79     1996.94     93.79 o
  -4  15   6      193.06      121.15     35.91 o
  -3  15   6      147.59      185.26     37.78 o
  -2  15   6      437.26      502.22     49.86 o
  -1  15   6      292.92      352.76     57.19 o
   0  15   6     1806.96     1680.40     97.63 o
   1  15   6     6868.79     6620.93    389.46 o
   2  15   6     4058.88     3882.70    152.82 o
   3  15   6     1648.29     1593.53    104.91 o
   4  15   6     1477.45     1397.15    106.97 o
   5  15   6     2973.39     2681.45    141.45 o
  -9  16   6       99.76      158.03     90.03 o
  -8  16   6      425.70      359.88    102.59 o
  -7  16   6      305.99      176.18     72.19 o
  -6  16   6     1658.72     1681.16    104.74 o
  -5  16   6     4797.04     4746.91    131.79 o
  -4  16   6     3199.29     3352.19    107.28 o
  -3  16   6     2157.35     2418.08     90.13 o
  -2  16   6     5548.49     6060.41    147.11 o
  -1  16   6     6649.17     6729.22    201.19 o
   0  16   6     7735.17     7535.18    218.66 o
   1  16   6     3996.20     3854.91    152.27 o
   2  16   6     1947.60     1898.98    110.88 o
   3  16   6      839.70      832.59    121.74 o
   4  16   6      915.74      988.63     99.30 o
   5  16   6      547.63      444.35     80.94 o
  -8  17   6      427.35      420.91    110.42 o
  -7  17   6     1498.75      540.79     99.80 o
  -6  17   6     1869.46     2197.73    170.67 o
  -5  17   6     1027.78     1085.48     72.33 o
  -4  17   6      323.44      288.81     44.52 o
  -3  17   6      590.00      515.32     56.98 o
  -2  17   6      398.87      317.45     57.81 o
  -1  17   6      193.09      330.54    120.27 o
   0  17   6      692.06      481.38     69.21 o
   1  17   6      419.18      408.38     65.70 o
   2  17   6      112.03       96.43     52.49 o
   3  17   6      988.81      807.70     90.06 o
   4  17   6     1568.89     1492.69    116.94 o
   5  17   6      938.21      924.44    104.96 o
  -8  18   6       28.63       -4.96     70.49 o
  -7  18   6       28.09       19.70     67.31 o
  -6  18   6      516.23      568.55    110.11 o
  -5  18   6      193.44      218.09     43.10 o
  -4  18   6      130.03      124.16     39.34 o
  -3  18   6      199.21      187.37     42.63 o
  -2  18   6      212.23      276.14     56.83 o
  -1  18   6       87.61      174.46     51.58 o
   0  18   6       32.78       57.15     46.16 o
   1  18   6      429.86      366.90     66.29 o
   2  18   6      150.34      128.87     53.63 o
   3  18   6      467.86      486.68     76.66 o
   4  18   6      168.62      180.35     63.13 o
  -7  19   6     1565.35     1457.97    169.43 o
  -6  19   6     1368.18     1658.73    158.19 o
  -5  19   6     1091.21     1182.29     96.69 o
  -4  19   6      788.22      733.14     64.42 o
  -3  19   6      219.42      199.17     52.88 o
  -2  19   6      200.15      330.73     75.91 o
  -1  19   6      178.67      201.30     55.98 o
   0  19   6      735.64      740.47     84.79 o
   1  19   6      912.45      881.51     92.02 o
   2  19   6      260.81      394.29     71.12 o
   3  19   6       21.89       -4.00     48.68 o
   4  19   6      502.33      586.17     90.26 o
  -7  20   6      323.48      206.89     92.35 o
  -6  20   6      948.92      873.29    134.93 o
  -5  20   6     2168.04     2219.62    156.75 o
  -4  20   6     3703.69     3811.49    122.49 o
  -3  20   6     3977.74     4136.52    157.21 o
  -2  20   6     4458.00     4189.41    160.01 o
  -1  20   6     4509.61     4819.78    177.34 o
   0  20   6     2139.07     2191.38    122.24 o
   1  20   6     1652.27     1816.73    114.58 o
   2  20   6     2674.45     2691.31    139.79 o
   3  20   6     1425.46     1370.99    124.03 o
  -6  21   6     3508.84     3820.95    238.52 o
  -5  21   6     1023.33     1314.13    154.16 o
  -4  21   6      150.31      144.70     73.12 o
  -3  21   6      256.55      296.85     63.41 o
  -2  21   6      412.93      489.20     72.73 o
  -1  21   6       68.25       71.25     47.32 o
   0  21   6      962.77      827.59     89.93 o
   1  21   6      942.19      807.05    162.34 o
   2  21   6     1902.61     1929.34    218.67 o
   3  21   6     1714.53     1858.04    132.31 o
  -6  22   6      747.45      512.79    115.69 o
  -5  22   6      246.70      320.56     99.26 o
  -4  22   6      519.38      709.60    113.29 o
  -3  22   6     2181.01     2404.52    125.58 o
  -2  22   6     2757.97     2732.05    136.74 o
  -1  22   6     1496.53     1133.22    103.42 o
   0  22   6      332.94      243.76     65.99 o
   1  22   6      651.12      749.56     92.23 o
   2  22   6     1180.49     1077.26    158.03 o
  -4  23   6      459.07      391.21     99.72 o
  -3  23   6      291.79      309.01     90.96 o
  -2  23   6      117.23      200.14     83.67 o
  -1  23   6       33.21       79.58     55.55 o
   0  23   6      241.82      338.36    106.31 o
   1  23   6      624.00      554.37     85.80 o
  -3  24   6      231.63      131.44     81.96 o
  -2  24   6      540.80      580.61    113.48 o
  -1  24   6     1193.57     1464.91    122.43 o
   0  24   6     1157.97     1413.66    123.80 o
 -11   1   7     1307.52     1329.58    118.27 o
 -10   1   7      926.62      789.05     91.67 o
  -9   1   7     1649.32     1644.16    108.53 o
  -8   1   7      842.14      886.63     84.52 o
  -7   1   7      721.42      668.11     73.24 o
  -6   1   7     1403.09     1311.80     88.14 o
  -5   1   7      143.49      151.82     31.23 o
  -4   1   7      521.21      544.70     37.90 o
  -3   1   7      824.89      780.59     44.04 o
  -2   1   7     2730.09     2388.20    120.27 o
  -1   1   7     3624.59     3384.95    107.62 o
   0   1   7      362.82      337.63     35.14 o
   1   1   7     2720.18     2550.64     75.48 o
   2   1   7     4778.33     4406.20    134.38 o
   3   1   7     3290.70     2737.09     81.28 o
   4   1   7      281.24      288.15     39.38 o
   5   1   7       44.02      -40.23     38.20 o
   6   1   7     1458.68     1467.16    123.18 o
   7   1   7     1229.55     1354.63    128.64 o
 -11   2   7      128.84      112.65     59.61 o
 -10   2   7      717.26      744.20     87.91 o
  -9   2   7     1955.77     2172.23    121.94 o
  -8   2   7     3589.45     3581.65    147.29 o
  -7   2   7     5812.01     6033.89    189.25 o
  -6   2   7     7950.44     8061.02    221.54 o
  -5   2   7     6123.30     6438.21    138.35 o
  -4   2   7     7639.32     7928.27    160.58 o
  -3   2   7    15260.58    15806.04    268.18 o
  -2   2   7    12993.95    13320.69    205.29 o
  -1   2   7     8270.21     8676.19    223.33 o
   0   2   7     2403.08     2480.64     72.41 o
   1   2   7      856.12      909.43     69.12 o
   2   2   7      463.66      572.24     47.08 o
   3   2   7       88.90      158.49     32.32 o
   4   2   7      414.57      415.81     57.57 o
   5   2   7      336.45      116.30     89.06 o
   6   2   7     1004.29      798.72    106.16 o
   7   2   7     1322.96     1249.75    125.45 o
 -11   3   7     2301.91     1987.37    129.23 o
 -10   3   7     3690.47     3731.37    213.09 o
  -9   3   7     3104.85     3217.33    146.21 o
  -8   3   7     3433.99     3825.94    152.58 o
  -7   3   7     2508.70     2390.16    116.79 o
  -6   3   7     3032.17     3290.63    132.22 o
  -5   3   7      172.72      131.55     30.25 o
  -4   3   7      719.23      816.93     52.75 o
  -3   3   7      972.63     1030.00     68.38 o
  -2   3   7     6186.27     6430.52    121.48 o
  -1   3   7     2398.14     2330.28     69.40 o
   0   3   7     1612.94     1335.38     63.61 o
   1   3   7     6474.17     6066.17    122.21 o
   2   3   7    12037.25    11214.90    189.61 o
   3   3   7     9342.19     8688.14    181.65 o
   4   3   7     3028.92     2737.28    109.37 o
   5   3   7     1391.61     1230.46    140.43 o
   6   3   7     1587.94     1635.87    123.08 o
   7   3   7     2258.59     2075.93    141.46 o
 -11   4   7       46.71       87.41     58.16 o
 -10   4   7      563.02      517.41     79.25 o
  -9   4   7      934.24      804.27     87.01 o
  -8   4   7     1956.36     1774.93    106.87 o
  -7   4   7     2598.26     2146.05    111.57 o
  -6   4   7      565.48      502.31     64.91 o
  -5   4   7     2715.97     2705.86     94.40 o
  -4   4   7     5809.93     5729.20    129.14 o
  -3   4   7     5048.75     5095.05    120.90 o
  -2   4   7     3599.77     3245.56     95.26 o
  -1   4   7     3301.07     3026.58     93.82 o
   0   4   7      525.01      400.45     36.93 o
   1   4   7      184.47      195.39     37.31 o
   2   4   7      546.33      478.73     42.74 o
   3   4   7      269.94      188.44     43.27 o
   4   4   7       13.27       21.44     36.91 o
   5   4   7      307.10       64.85    148.07 o
   6   4   7      897.23      894.38     79.78 o
   7   4   7      648.81      713.63    144.62 o
 -11   5   7      147.63       82.70     60.53 o
 -10   5   7      347.44      319.54     68.97 o
  -9   5   7      163.68      206.05     57.45 o
  -8   5   7       99.80      154.21     51.86 o
  -7   5   7       62.60       76.09     44.34 o
  -6   5   7      481.89      549.94     66.62 o
  -5   5   7      203.29      212.86     33.92 o
  -4   5   7      407.84      381.80     97.79 o
  -3   5   7      370.01      426.09     49.24 o
  -2   5   7      440.04      349.97     39.55 o
  -1   5   7      208.42      285.66     33.76 o
   0   5   7      845.51     1039.00     53.60 o
   1   5   7      568.84      651.40     52.57 o
   2   5   7      650.34      659.49     47.72 o
   3   5   7        6.27      -14.34     33.39 o
   4   5   7      156.29      120.57     42.32 o
   5   5   7      209.63       94.78     51.03 o
   6   5   7       94.84       79.20     55.51 o
 -11   6   7      120.69       28.46     81.81 o
 -10   6   7      200.61      128.58     57.68 o
  -9   6   7      938.22      854.06     90.82 o
  -8   6   7     1359.02     1390.63     97.47 o
  -7   6   7     1943.57     1811.25    102.40 o
  -6   6   7      315.12      379.96     59.38 o
  -5   6   7     1641.37     1567.35     70.91 o
  -4   6   7     2908.52     2957.66    203.20 o
  -3   6   7     5452.99     5538.24    129.56 o
  -2   6   7     3308.33     3441.96     98.16 o
  -1   6   7      934.83      984.50     66.45 o
   0   6   7      628.31      647.51     68.25 o
   1   6   7      548.49      527.23     43.47 o
   2   6   7     1440.82     1473.30     77.03 o
   3   6   7      642.42      550.88     59.93 o
   4   6   7       98.71      154.73     52.01 o
   5   6   7       84.59       33.06     62.03 o
   6   6   7        2.84      -24.20     50.17 o
 -11   7   7     1490.53     1309.63    178.58 o
 -10   7   7     2921.45     2729.68    209.21 o
  -9   7   7     2430.00     2634.82    132.28 o
  -8   7   7     2206.42     2359.64    121.50 o
  -7   7   7     2415.04     2589.47    122.25 o
  -6   7   7      171.98      216.98     51.46 o
  -5   7   7      233.56      226.77     36.00 o
  -4   7   7      273.70      314.68     40.24 o
  -3   7   7      831.01      775.00     62.65 o
  -2   7   7     1625.89     1768.17     70.87 o
  -1   7   7     4041.22     3836.24    104.85 o
   0   7   7     5749.76     5419.71    129.31 o
   1   7   7     8119.35     8443.29    174.30 o
   2   7   7    10268.43     9214.86    344.91 o
   3   7   7     3919.38     3708.97    144.89 o
   4   7   7     3184.27     3071.97    135.83 o
   5   7   7     3301.05     2951.38    195.41 o
   6   7   7     1844.89     1849.78    120.43 o
 -10   8   7      351.78      340.66     70.87 o
  -9   8   7     1461.32     1328.41    108.34 o
  -8   8   7     3511.76     3350.79    159.89 o
  -7   8   7     5018.15     4807.60    169.25 o
  -6   8   7     8046.56     7904.29    408.19 o
  -5   8   7     8442.11     8228.27    203.63 o
  -4   8   7     9598.39     9637.03    191.86 o
  -3   8   7     6551.53     6331.59    144.41 o
  -2   8   7     8456.34     8475.78    174.78 o
  -1   8   7     8407.51     8326.69    172.18 o
   0   8   7     3718.52     3709.73    104.14 o
   1   8   7      232.87      311.44     55.90 o
   2   8   7       14.11      -20.66     36.83 o
   3   8   7      297.39      163.98    105.11 o
   4   8   7       11.99       29.60     46.18 o
   5   8   7     1471.36     1086.26    294.43 o
   6   8   7     1718.63     1617.17    125.73 o
 -10   9   7     1211.24     1183.31    161.45 o
  -9   9   7     1670.69     1899.59    117.74 o
  -8   9   7      837.73     1212.16    100.71 o
  -7   9   7     1219.68     1307.08    103.99 o
  -6   9   7      729.89      555.31     77.54 o
  -5   9   7      108.78      122.70     45.69 o
  -4   9   7      948.94      938.66     86.60 o
  -3   9   7      958.43      935.29     60.73 o
  -2   9   7      202.99      232.65     39.08 o
  -1   9   7      515.21      573.62     49.48 o
   0   9   7     4195.53     4591.46    118.09 o
   1   9   7     3052.32     2871.53    214.79 o
   2   9   7     2253.67     2050.21    122.09 o
   3   9   7     1382.01     1268.31    142.76 o
   4   9   7      528.18      599.32     77.33 o
   5   9   7     1285.14     1294.18    111.38 o
   6   9   7      503.67      556.70     93.28 o
 -10  10   7      470.27      396.48    116.16 o
  -9  10   7      430.38      371.24     69.83 o
  -8  10   7       31.91       15.57     46.03 o
  -7  10   7      258.90      239.34     57.62 o
  -6  10   7      512.25      432.77     65.20 o
  -5  10   7     1557.59     1649.04     72.42 o
  -4  10   7      237.88      230.02     47.62 o
  -3  10   7      291.15      310.49     42.73 o
  -2  10   7     1287.79     1210.62     65.91 o
  -1  10   7     1074.98      995.80     61.09 o
   0  10   7      519.02      621.64     60.83 o
   1  10   7     1325.85     1322.03     87.32 o
   2  10   7      676.37      695.15     77.21 o
   3  10   7     1031.02      960.53     87.61 o
   4  10   7     1039.88      932.38    127.71 o
   5  10   7      245.82      163.91     60.17 o
   6  10   7     1187.23     1254.92    113.96 o
 -10  11   7      595.16      580.72    130.82 o
  -9  11   7      597.54      520.01    115.85 o
  -8  11   7      405.56      397.42     70.31 o
  -7  11   7       84.44      119.63     52.39 o
  -6  11   7      443.69      314.43    135.43 o
  -5  11   7      664.11      682.43     55.06 o
  -4  11   7       45.28       86.79     33.07 o
  -3  11   7      354.40      396.81     57.37 o
  -2  11   7      276.48      245.52     39.87 o
  -1  11   7      581.61      621.62     51.03 o
   0  11   7      862.69      903.58     80.99 o
   1  11   7      220.75      305.71     57.27 o
   2  11   7      236.38      304.93     57.75 o
   3  11   7      319.32      360.91     65.53 o
   4  11   7      252.19      260.16     62.69 o
   5  11   7      550.97      267.58    177.03 o
   6  11   7      247.01      252.57     71.87 o
 -10  12   7      279.71      312.27    108.72 o
  -9  12   7     1307.70     1159.04    158.81 o
  -8  12   7     3175.09     3143.69    147.00 o
  -7  12   7     2796.99     2697.07    131.53 o
  -6  12   7     1944.58     1848.17    153.85 o
  -5  12   7     4673.82     4292.19    155.19 o
  -4  12   7     6846.14     6712.33    155.61 o
  -3  12   7     7703.80     7857.33    172.30 o
  -2  12   7     5787.67     5852.90    141.94 o
  -1  12   7     3072.04     3231.92     99.61 o
   0  12   7     1611.50     1553.24    137.72 o
   1  12   7      371.39      323.44     58.49 o
   2  12   7       22.87        1.12     43.56 o
   3  12   7      955.92     1035.04     94.63 o
   4  12   7       43.77       95.15     51.75 o
   5  12   7      673.60      659.65    120.70 o
  -9  13   7     1926.46     2133.37    190.52 o
  -8  13   7     1614.69     1638.72    112.27 o
  -7  13   7     2111.21     2694.23    133.85 o
  -6  13   7     1772.80     1663.08    138.10 o
  -5  13   7       20.74       42.03     32.27 o
  -4  13   7     2040.60     2039.52     82.98 o
  -3  13   7      649.47      661.36     55.92 o
  -2  13   7      949.69     1052.05     64.69 o
  -1  13   7     1425.16     1532.86     93.70 o
   0  13   7     5774.19     5733.98    184.35 o
   1  13   7     9431.53     9509.66    258.71 o
   2  13   7     5577.74     5753.09    193.54 o
   3  13   7     3635.87     3547.13    152.48 o
   4  13   7     4199.30     4106.31    236.66 o
   5  13   7     2711.31     2798.50    147.39 o
  -9  14   7      274.01      218.52     99.41 o
  -8  14   7      677.24      632.37    121.51 o
  -7  14   7     1815.03     1792.29    111.69 o
  -6  14   7     2508.26     2408.14    124.91 o
  -5  14   7     3198.08     3287.73    111.19 o
  -4  14   7     2055.35     2035.79     84.07 o
  -3  14   7     2111.11     2355.55     89.14 o
  -2  14   7     3397.72     3669.43    110.51 o
  -1  14   7     3222.61     3217.87    132.93 o
   0  14   7      743.04      778.07     80.10 o
   1  14   7       76.84       78.33     48.56 o
   2  14   7      447.04      487.96     95.15 o
   3  14   7      486.35      538.48     76.16 o
   4  14   7       89.63       10.95     50.33 o
   5  14   7      619.40      662.05    106.97 o
  -9  15   7      227.28      145.24     93.75 o
  -8  15   7      300.03      344.68    103.83 o
  -7  15   7      100.70        6.41     47.57 o
  -6  15   7      970.93      771.90     86.11 o
  -5  15   7      363.26      236.54     44.21 o
  -4  15   7      278.36      321.39     46.04 o
  -3  15   7      221.19      209.60     41.26 o
  -2  15   7      292.79      386.32     93.67 o
  -1  15   7      225.04      226.27     54.27 o
   0  15   7      194.63      167.50     51.21 o
   1  15   7      354.61      308.67     62.11 o
   2  15   7      848.59      614.27     79.59 o
   3  15   7      237.72      206.94     60.07 o
   4  15   7       65.75        1.54     51.94 o
   5  15   7       14.39      -73.48     53.70 o
  -8  16   7      529.24      596.85    122.67 o
  -7  16   7      446.45      497.13    109.49 o
  -6  16   7       89.80      191.25     57.85 o
  -5  16   7      472.37      396.83     51.22 o
  -4  16   7      268.24      240.07     51.29 o
  -3  16   7       35.30       74.45     35.99 o
  -2  16   7      252.22      235.95     56.78 o
  -1  16   7     1742.29     1824.73    137.02 o
   0  16   7      627.50      582.86     73.29 o
   1  16   7       32.99       65.08     51.38 o
   2  16   7      146.68      157.32     55.98 o
   3  16   7      743.61      723.36     87.29 o
   4  16   7       52.49      -31.65     50.49 o
  -8  17   7     1336.25     1519.23    185.95 o
  -7  17   7     1014.30     1103.83    151.67 o
  -6  17   7      794.20      742.29     88.03 o
  -5  17   7      137.76       77.31     50.04 o
  -4  17   7       27.95       88.76     37.96 o
  -3  17   7       46.49      116.09     50.16 o
  -2  17   7      629.06      677.84     78.97 o
  -1  17   7     1667.64     1676.09    103.55 o
   0  17   7     4156.06     4004.80    157.63 o
   1  17   7     3774.51     3691.80    156.08 o
   2  17   7     1555.90     1620.36    110.31 o
   3  17   7     1111.44     1104.76    219.37 o
   4  17   7     1943.74     1662.80    159.55 o
  -8  18   7      776.21       70.56     54.36 o
  -7  18   7     3009.25     3301.79    226.50 o
  -6  18   7     3619.40     3784.35    231.93 o
  -5  18   7     3507.02     3538.68    150.35 o
  -4  18   7     6035.52     6206.22    164.14 o
  -3  18   7     6620.79     6706.18    209.17 o
  -2  18   7     3754.72     4131.34    159.49 o
  -1  18   7     1649.50     1682.22    106.29 o
   0  18   7      743.43      833.35    157.99 o
   1  18   7     1187.96     1113.82    100.25 o
   2  18   7      675.28      623.84     94.76 o
   3  18   7       52.54       88.43     57.41 o
  -7  19   7     1063.90     1130.04    160.20 o
  -6  19   7      399.11      327.93     99.33 o
  -5  19   7      262.70      302.03     63.70 o
  -4  19   7      277.04      286.78     49.69 o
  -3  19   7      329.79      377.23    111.16 o
  -2  19   7      604.57      596.93     76.11 o
  -1  19   7     1611.33     1347.58    118.72 o
   0  19   7     1303.48     1111.03    160.79 o
   1  19   7     1696.75     1613.43    115.62 o
   2  19   7     2418.89     2321.90    135.54 o
   3  19   7     2128.43     1839.51    132.60 o
  -6  20   7      143.59       43.11     81.27 o
  -5  20   7      313.51      280.78     92.90 o
  -4  20   7      556.71      617.61     78.39 o
  -3  20   7     1510.83     1413.63    199.52 o
  -2  20   7      549.90      522.91     76.28 o
  -1  20   7      309.66      279.38     63.83 o
   0  20   7      276.64      369.87     73.30 o
   1  20   7      185.19       98.72     56.73 o
   2  20   7      245.96      253.05     91.46 o
  -6  21   7       45.04       62.81     83.98 o
  -4  21   7       77.19      139.21     55.73 o
  -3  21   7      236.80      221.44     68.35 o
  -2  21   7       62.48      113.63     55.47 o
  -1  21   7      602.06      722.27     88.66 o
   0  21   7      556.50      487.37     79.68 o
   1  21   7       62.72       34.13     55.86 o
  -4  22   7     1229.85     1425.25    161.29 o
  -3  22   7     2726.01     2797.10    138.44 o
  -2  22   7     2176.04     2375.27    133.77 o
  -1  22   7      372.06      662.73     88.74 o
   0  22   7      298.07      362.38     77.07 o
   1  22   7      232.28      278.63     70.68 o
  -3  23   7        4.05      -30.05     47.89 o
  -2  23   7      374.80      427.09     77.57 o
  -1  23   7     1131.59     1106.32    109.35 o
 -11   0   8     1814.05     1644.23    190.37 o
 -10   0   8     2146.78     2311.33    189.13 o
  -9   0   8     2645.08     2643.61    192.62 o
  -8   0   8     6913.46     6930.74    309.79 o
  -7   0   8    10108.15     9588.85    368.95 o
  -6   0   8    11025.82    10941.98    394.46 o
  -5   0   8     7475.65     7779.79    198.57 o
  -4   0   8     4704.84     4770.68    145.44 o
  -3   0   8     3231.05     3442.02    123.59 o
  -2   0   8     4142.54     4368.56    197.35 o
  -1   0   8     1326.83     1512.25     87.59 o
   0   0   8     2094.87     2323.00    107.04 o
   1   0   8       14.21       62.10     41.55 o
   2   0   8     2971.16     2598.26    162.96 o
   3   0   8      676.45      672.73     74.48 o
   4   0   8      767.41      789.62    129.73 o
   5   0   8     3557.78     2774.42    207.04 o
   6   0   8     5014.67     4984.95    292.65 o
 -11   1   8     1666.07     1300.50    119.13 o
 -10   1   8      951.66      936.82    115.93 o
  -9   1   8      625.91      768.99     87.85 o
  -8   1   8       94.82      268.18     61.52 o
  -7   1   8      908.69      878.11     85.73 o
  -6   1   8      552.68      550.66     69.05 o
  -5   1   8      292.50      379.00     44.31 o
  -4   1   8     4437.29     4573.55    100.79 o
  -3   1   8     5003.60     4682.71    137.02 o
  -2   1   8     4059.91     3744.63    106.55 o
  -1   1   8     4149.33     4057.70     98.47 o
   0   1   8     4422.89     4301.36    103.08 o
   1   1   8     7351.41     7033.70    175.40 o
   2   1   8     5643.05     5349.14    143.30 o
   3   1   8      864.57      759.04     54.12 o
   4   1   8      633.56      548.13     61.90 o
   5   1   8      534.97      407.88     80.03 o
   6   1   8      774.65      812.60    107.80 o
 -11   2   8       56.18       10.78     54.59 o
 -10   2   8      445.47      363.14     73.91 o
  -9   2   8      514.26      440.58     75.49 o
  -8   2   8      471.67      406.65     68.31 o
  -7   2   8     1988.90     1990.08    109.76 o
  -6   2   8      521.90      519.69     65.50 o
  -5   2   8      223.27      217.24     38.54 o
  -4   2   8      214.29      241.26     38.12 o
  -3   2   8      255.98      121.89     49.56 o
  -2   2   8     1203.86     1202.99     56.34 o
  -1   2   8       73.44       60.85     27.11 o
   0   2   8      425.91      459.57     43.38 o
   1   2   8      972.42     1030.55     57.69 o
   2   2   8        0.48       17.72     28.43 o
   3   2   8      210.41      217.78     36.97 o
   4   2   8      151.32      153.17     44.85 o
   5   2   8      743.49      689.29     95.49 o
   6   2   8      181.87      137.61    123.33 o
 -11   3   8       49.54        9.53     84.10 o
 -10   3   8       78.27       59.22     54.90 o
  -9   3   8       39.71       33.26     49.05 o
  -8   3   8      338.89      256.60     59.91 o
  -7   3   8      628.24      595.89     72.25 o
  -6   3   8       30.08       70.04     43.50 o
  -5   3   8      452.53      416.97     44.88 o
  -4   3   8       52.07       29.66     30.50 o
  -3   3   8      988.56     1013.88     54.49 o
  -2   3   8      321.62      318.16     37.92 o
  -1   3   8      277.64      267.31     37.99 o
   0   3   8      689.78      661.92     51.18 o
   1   3   8     2337.29     2172.42     87.18 o
   2   3   8      394.65      407.74     43.73 o
   3   3   8      179.08      123.20     42.05 o
   4   3   8       78.80       27.52     39.44 o
   5   3   8      164.48       41.87     44.11 o
   6   3   8      162.24      152.48     74.85 o
 -11   4   8      682.86      669.33     96.13 o
 -10   4   8      850.36      985.03    176.45 o
  -9   4   8     2096.15     2016.12    122.40 o
  -8   4   8     3902.84     3681.81    164.51 o
  -7   4   8     3295.29     3225.92    138.56 o
  -6   4   8     3041.96     3365.12    136.45 o
  -5   4   8     4212.29     4348.27    115.43 o
  -4   4   8     2281.30     2233.65    130.35 o
  -3   4   8     3833.59     3895.83    109.38 o
  -2   4   8     1088.64     1042.49     56.96 o
  -1   4   8      265.92      363.02     40.40 o
   0   4   8     1437.06     1522.48     74.60 o
   1   4   8      396.64      325.97     39.42 o
   2   4   8     1341.98     1150.58     71.31 o
   3   4   8      671.36      673.73     65.66 o
   4   4   8      563.06      565.91     64.85 o
   5   4   8      373.97      254.26     54.94 o
   6   4   8     1873.17     1781.29    144.32 o
 -10   5   8     1332.81     1317.88    119.03 o
  -9   5   8      662.80      831.74     91.78 o
  -8   5   8       76.06      145.65     61.38 o
  -7   5   8       82.28      157.28     52.75 o
  -6   5   8       22.34       25.64     40.90 o
  -5   5   8      299.63      295.99     40.73 o
  -4   5   8     3307.49     3150.37    117.52 o
  -3   5   8     6591.57     6564.54    150.45 o
  -2   5   8     8133.26     8038.65    172.39 o
  -1   5   8     6963.77     6881.39    136.79 o
   0   5   8     7651.21     7064.50    190.93 o
   1   5   8     7283.60     7305.44    145.02 o
   2   5   8     6754.20     6376.47    162.68 o
   3   5   8     2897.48     2775.38    108.15 o
   4   5   8      428.52      424.78     58.08 o
   5   5   8     1135.42     1070.89     86.91 o
   6   5   8     1015.43     1250.31    173.23 o
 -10   6   8     1444.55     1283.50    115.38 o
  -9   6   8     2211.67     2283.86    128.00 o
  -8   6   8     2290.21     1911.40    115.08 o
  -7   6   8     6926.66     6378.09    204.47 o
  -6   6   8     6840.67     6619.56    202.43 o
  -5   6   8     1448.51     1383.87     66.85 o
  -4   6   8     2563.63     2872.67    118.86 o
  -3   6   8     4107.66     4103.67    114.85 o
  -2   6   8     3132.51     3013.64    156.80 o
  -1   6   8      796.29      744.18     58.34 o
   0   6   8      830.07      912.15     61.88 o
   1   6   8      446.79      522.79     60.86 o
   2   6   8       17.16       73.47     38.15 o
   3   6   8      627.86      551.11     96.11 o
   4   6   8     2184.83     2116.23    203.86 o
   5   6   8     3790.93     3318.14    155.60 o
   6   6   8     1574.81     1631.34    133.23 o
 -10   7   8      418.11      477.65     80.21 o
  -9   7   8      271.73      260.47     64.13 o
  -8   7   8      188.90       62.32     48.93 o
  -7   7   8        3.46      105.45     50.18 o
  -6   7   8     1441.53     1281.44    118.99 o
  -5   7   8     1860.10     1669.08     85.63 o
  -4   7   8      786.18      822.05     59.47 o
  -3   7   8     1096.34      929.78     73.17 o
  -2   7   8      426.40      454.00     47.81 o
  -1   7   8     1985.01     2032.30     80.96 o
   0   7   8     1902.49     2033.27     81.27 o
   1   7   8     2804.48     2622.31    262.68 o
   2   7   8     1587.60     1199.95    118.14 o
   3   7   8     1808.53     1791.04    125.19 o
   4   7   8       39.84       84.27     78.24 o
   5   7   8      287.70      182.79    101.58 o
 -10   8   8      118.50       71.05     61.76 o
  -9   8   8      244.11      207.03     62.64 o
  -8   8   8      479.75      365.15     67.52 o
  -7   8   8      625.14      588.40     75.99 o
  -6   8   8       94.54      205.47     54.89 o
  -5   8   8       23.01       18.27     28.21 o
  -4   8   8      393.50      428.52     47.16 o
  -3   8   8      425.42      486.80     49.84 o
  -2   8   8      489.41      448.83     62.38 o
  -1   8   8      193.97      182.49     37.80 o
   0   8   8       88.18      111.49     34.65 o
   1   8   8      187.95      183.78     73.20 o
   2   8   8      557.99      506.42    156.25 o
   3   8   8      970.17      922.35    111.47 o
   4   8   8       93.44       43.41     51.36 o
   5   8   8        6.59      -40.30     54.47 o
 -10   9   8      523.03      492.99     82.08 o
  -9   9   8      377.77      431.64     74.42 o
  -8   9   8      101.68      155.54     56.83 o
  -7   9   8       14.00       -7.35     59.01 o
  -6   9   8      398.11      464.89    117.28 o
  -5   9   8     2112.80     2166.08    112.96 o
  -4   9   8     1777.47     1867.55     78.94 o
  -3   9   8     1246.77     1290.77     70.32 o
  -2   9   8      820.60      765.04     58.73 o
  -1   9   8     4497.20     4381.42    119.07 o
   0   9   8     6514.79     6269.67    192.28 o
   1   9   8     3670.99     3498.54    141.65 o
   2   9   8     1461.33     1474.83     98.49 o
   3   9   8      699.00      465.34    107.48 o
   4   9   8      790.81      841.48     92.80 o
   5   9   8      380.89      272.68     70.70 o
 -10  10   8     2778.23     2910.05    225.03 o
  -9  10   8     3405.45     3180.13    152.67 o
  -8  10   8     4063.85     4090.89    167.99 o
  -7  10   8     5171.66     4820.73    179.63 o
  -6  10   8     6171.50     5885.54    277.84 o
  -5  10   8     5386.65     5631.36    186.23 o
  -4  10   8     3868.57     3949.71    116.03 o
  -3  10   8     3465.88     3531.85    108.99 o
  -2  10   8     4270.10     3992.04    115.88 o
  -1  10   8      938.71      901.74     61.37 o
   0  10   8      103.28      170.33     52.49 o
   1  10   8       54.93       98.32     72.15 o
   2  10   8       59.59       65.16     76.77 o
   3  10   8      400.49      506.49     75.68 o
   4  10   8     2104.13     2043.90    122.33 o
   5  10   8     2677.80     2435.74    139.59 o
 -10  11   8     1458.44     1561.80    192.77 o
  -9  11   8      549.81      770.37     94.65 o
  -8  11   8      178.60      223.93     63.70 o
  -7  11   8       27.92       -5.21     45.90 o
  -6  11   8      514.45      427.96     79.40 o
  -5  11   8      920.21      950.81     88.38 o
  -4  11   8     2028.49     1980.86     82.99 o
  -3  11   8     2819.93     3014.23    100.96 o
  -2  11   8     3673.54     3786.78    113.61 o
  -1  11   8     5224.81     5356.00    176.81 o
   0  11   8     3423.76     3586.67    267.45 o
   1  11   8     2499.90     2398.25    120.28 o
   2  11   8     2793.33     2620.60    227.32 o
   3  11   8     3929.82     3765.43    247.13 o
   4  11   8     1409.66     1316.64    504.07 o
   5  11   8       56.82      144.50     65.71 o
  -9  12   8      924.83      925.87    151.60 o
  -8  12   8      797.85      858.37     94.96 o
  -7  12   8     1481.81     1237.28    107.01 o
  -6  12   8     1103.12     1027.88     95.99 o
  -5  12   8      984.16     1024.16     93.98 o
  -4  12   8      674.76      773.12     62.08 o
  -3  12   8     1179.95     1232.89     71.57 o
  -2  12   8      478.85      433.66     50.08 o
  -1  12   8       47.23       71.94     45.53 o
   0  12   8      251.14      197.66     54.94 o
   1  12   8      457.91      504.81     70.65 o
   2  12   8      550.02      516.44     76.15 o
   3  12   8       73.55       61.50     74.75 o
   4  12   8      326.32      347.01     73.58 o
  -9  13   8      161.46       99.41     87.55 o
  -8  13   8       60.17      112.42     60.02 o
  -7  13   8      550.76      260.98    142.95 o
  -6  13   8       44.04       32.96     49.32 o
  -5  13   8      327.46      315.43     70.68 o
  -4  13   8      449.60      425.07     50.75 o
  -3  13   8      343.71      323.18     52.32 o
  -2  13   8      110.74      111.05     37.57 o
  -1  13   8      428.40      409.75     66.49 o
   0  13   8      611.14      641.79     76.95 o
   1  13   8      280.53      243.87     60.52 o
   2  13   8      886.02      891.53     91.75 o
   3  13   8       97.94      121.14     56.01 o
   4  13   8      432.18      410.69     76.49 o
  -9  14   8     1816.56     1959.60    189.98 o
  -8  14   8     1013.08     1117.12    107.11 o
  -7  14   8      996.32      697.24    186.53 o
  -6  14   8     1772.75     1650.12    109.54 o
  -5  14   8     1815.31     1751.20    108.10 o
  -4  14   8     1042.05     1234.75     76.79 o
  -3  14   8      633.22      674.52     60.74 o
  -2  14   8     1645.47     1639.20    196.26 o
  -1  14   8      402.44      354.18     63.39 o
   0  14   8      531.26      374.62     66.11 o
   1  14   8      338.07      380.89     68.37 o
   2  14   8      329.47      287.05     65.17 o
   3  14   8      839.16      832.72    121.55 o
   4  14   8      692.35      775.22     96.03 o
  -8  15   8      249.25      348.25    105.15 o
  -7  15   8       24.72       -4.99     50.04 o
  -6  15   8      433.95      508.50     76.14 o
  -5  15   8     1966.20     1995.22    115.69 o
  -4  15   8     1901.71     1777.05     85.22 o
  -3  15   8      811.59      840.59     66.01 o
  -2  15   8     3032.32     2982.95    134.81 o
  -1  15   8     6063.55     6098.54    221.85 o
   0  15   8     8180.54     8274.02    415.01 o
   1  15   8     3495.69     3272.97    147.99 o
   2  15   8     2133.67     2233.74    128.01 o
   3  15   8     2382.33     2255.94    132.72 o
   4  15   8     1635.39     1732.41    131.19 o
  -8  16   8     2194.52     1522.41    176.57 o
  -7  16   8     2390.92     2300.87    132.22 o
  -6  16   8     2304.07     2251.37    126.66 o
  -5  16   8     2084.73     2239.18    188.90 o
  -4  16   8     4245.64     4695.45    136.91 o
  -3  16   8     4004.58     4509.49    165.97 o
  -2  16   8      461.92      450.73     70.87 o
  -1  16   8       31.29      -15.03     44.52 o
   0  16   8      144.85       92.61     53.26 o
   1  16   8      138.74      236.05     63.68 o
   2  16   8       51.90       18.05     52.15 o
   3  16   8      678.29      537.85     84.21 o
  -7  17   8      268.41      194.09     94.14 o
  -6  17   8      218.99      201.73     64.89 o
  -5  17   8      116.28      117.75     54.85 o
  -4  17   8      550.72      506.78     57.85 o
  -3  17   8      950.99      880.28     86.88 o
  -2  17   8      383.95      439.60     89.14 o
  -1  17   8      266.27      282.15     62.56 o
   0  17   8      995.84      965.87     95.71 o
   1  17   8     1936.60     1770.86    116.93 o
   2  17   8     1837.05     1917.45    125.37 o
   3  17   8      444.00      394.95     79.94 o
  -7  18   8       55.07      -19.15     78.63 o
  -6  18   8       56.67      -37.04     97.28 o
  -5  18   8        1.39      -19.85     45.88 o
  -4  18   8       94.90      126.41     52.32 o
  -3  18   8      397.03      458.08     74.43 o
  -2  18   8      895.45      797.68     86.51 o
  -1  18   8       93.62       91.22     52.43 o
   0  18   8        1.60       -0.32     48.54 o
   1  18   8       26.24      -16.12     56.57 o
   2  18   8       48.26       67.08     56.80 o
  -6  19   8      561.77      516.67    118.18 o
  -5  19   8      330.95      374.71     68.94 o
  -4  19   8      302.56      464.66     74.43 o
  -3  19   8      296.38      410.55     71.23 o
  -2  19   8      514.87      665.54    126.36 o
  -1  19   8     1429.54     1538.44    112.85 o
   0  19   8      739.28      753.16     92.57 o
   1  19   8      848.98      749.37     95.77 o
   2  19   8      459.32      415.40    109.34 o
  -6  20   8      958.46      969.37    145.94 o
  -5  20   8     2064.67     2279.77    187.73 o
  -4  20   8     3441.02     3825.25    160.83 o
  -3  20   8     2643.96     2700.83    137.75 o
  -2  20   8      712.40      741.76     88.61 o
  -1  20   8       38.62       49.37     53.52 o
   0  20   8      123.84      209.48     64.77 o
   1  20   8      273.03      254.22     82.27 o
  -4  21   8     1278.46     1223.56    107.15 o
  -3  21   8     2074.20     1950.74    121.83 o
  -2  21   8     1619.47     1476.89    122.52 o
  -1  21   8     1845.29     1813.20    122.74 o
   0  21   8     2681.67     2830.60    151.05 o
 -10   1   9       81.96      156.23     61.48 o
  -9   1   9       58.05      129.69     57.11 o
  -8   1   9      505.78      527.48     76.36 o
  -7   1   9     1413.71     1652.47    106.67 o
  -6   1   9     2893.46     2744.42    207.93 o
  -5   1   9     5012.74     4920.98    186.03 o
  -4   1   9     1716.68     1671.31     65.74 o
  -3   1   9     2869.22     2876.86     97.71 o
  -2   1   9     1781.82     1868.43     81.64 o
  -1   1   9     2215.32     2081.37     84.98 o
   0   1   9     3989.91     3968.47    103.51 o
   1   1   9     2025.88     1926.60     74.41 o
   2   1   9      334.67      386.14     44.93 o
   3   1   9       45.55       43.58     41.02 o
   4   1   9      205.22      171.34     65.79 o
   5   1   9       22.42       22.10     90.11 o
 -10   2   9     2729.57     2745.21    171.06 o
  -9   2   9     2201.40     2198.16    129.45 o
  -8   2   9     5124.16     4939.30    185.85 o
  -7   2   9     3142.30     3040.50    194.75 o
  -6   2   9     2855.82     3347.06    142.09 o
  -5   2   9     5427.50     5290.40    204.71 o
  -4   2   9      855.29      981.93     56.69 o
  -3   2   9     1051.57      927.13     57.20 o
  -2   2   9      106.78       94.25     32.32 o
  -1   2   9      891.97      879.84     56.66 o
   0   2   9     1524.82     1504.69     67.52 o
   1   2   9     2175.40     1990.49     84.40 o
   2   2   9     2240.93     2082.53     78.90 o
   3   2   9     1321.12     1242.06     86.42 o
   4   2   9     2771.59     2488.18    200.53 o
   5   2   9     3936.72     3488.69    176.47 o
 -10   3   9      315.19      375.86     76.28 o
  -9   3   9       67.84      104.63     55.00 o
  -8   3   9     1123.04      982.16     95.89 o
  -7   3   9     3009.41     3108.17    140.29 o
  -6   3   9     2032.69     2211.13    115.96 o
  -5   3   9     1388.27     1569.89     99.05 o
  -4   3   9     4632.39     4503.50    149.96 o
  -3   3   9     6251.74     6305.66    131.91 o
  -2   3   9     5196.63     5143.22    118.43 o
  -1   3   9     5461.79     5497.67    154.94 o
   0   3   9     5214.36     5263.31    122.01 o
   1   3   9     4542.78     4533.38    116.04 o
   2   3   9      816.71      940.25     75.24 o
   3   3   9      265.99      289.02     53.46 o
   4   3   9       36.87      120.00     63.37 o
   5   3   9       69.22      182.40     76.45 o
 -10   4   9      654.97      646.28     90.85 o
  -9   4   9     1291.37     1136.38    109.16 o
  -8   4   9      928.40      717.58     84.99 o
  -7   4   9     2789.89     2783.58    134.42 o
  -6   4   9     2488.59     2564.39    125.76 o
  -5   4   9      193.92      282.81     57.82 o
  -4   4   9      238.91      218.11     57.51 o
  -3   4   9      500.15      468.81     52.27 o
  -2   4   9      238.20      280.66     39.18 o
  -1   4   9      354.51      399.72     42.83 o
   0   4   9     1743.55     1723.94     70.82 o
   1   4   9     1286.58     1374.00     67.89 o
   2   4   9      674.40      794.81     70.76 o
   3   4   9     1466.53     1464.81    115.30 o
   4   4   9     1807.55     1697.50    101.29 o
   5   4   9     1410.18     1669.52    143.93 o
 -10   5   9       71.93      128.04     61.90 o
  -9   5   9      152.89       88.41     56.22 o
  -8   5   9       11.30       80.36     51.08 o
  -7   5   9      537.28      464.75     72.06 o
  -6   5   9      456.31      348.32     66.07 o
  -5   5   9      359.28      299.48     58.12 o
  -4   5   9       86.83       82.77     35.22 o
  -3   5   9     1173.07     1249.39     78.08 o
  -2   5   9      486.47      484.05     51.35 o
  -1   5   9       82.11       24.06     39.73 o
   0   5   9      368.50      253.55     46.44 o
   1   5   9      196.24      208.79     38.82 o
   2   5   9     1560.95     1453.75    121.08 o
   3   5   9       69.62      105.77     45.32 o
   4   5   9      685.93      559.11     71.20 o
   5   5   9       24.65       -7.87     55.24 o
 -10   6   9      188.11      300.67     72.04 o
  -9   6   9     1067.86     1036.51    103.72 o
  -8   6   9     1130.41     1210.72    106.26 o
  -7   6   9     1463.12     1529.91    226.78 o
  -6   6   9      370.63      433.81     68.35 o
  -5   6   9      117.61       54.85     90.73 o
  -4   6   9      568.95      621.96     55.90 o
  -3   6   9       21.56       94.50     35.50 o
  -2   6   9      307.55      458.81     51.22 o
  -1   6   9      633.91      747.67     60.88 o
   0   6   9      303.91      233.34     43.43 o
   1   6   9     1074.76      912.45     87.92 o
   2   6   9      731.56      634.51     79.99 o
   3   6   9      376.74      371.40     70.56 o
   4   6   9      725.79      893.53    100.16 o
   5   6   9     1530.02     1274.25    118.90 o
 -10   7   9        0.23       34.30     57.79 o
  -9   7   9       23.40        4.85     50.60 o
  -8   7   9      317.05      319.58     66.55 o
  -7   7   9     1348.30     1460.14    109.13 o
  -6   7   9     5047.47     5206.34    287.92 o
  -5   7   9     3654.11     3308.13    363.56 o
  -4   7   9     2971.63     2989.50    101.85 o
  -3   7   9     3649.13     3376.84    107.63 o
  -2   7   9     5244.65     5414.14    213.44 o
  -1   7   9     6130.56     6683.71    161.22 o
   0   7   9     5945.10     5675.66    145.56 o
   1   7   9     2849.00     2863.29    188.66 o
   2   7   9     2044.58     1944.78    113.08 o
   3   7   9      601.00      665.88    118.06 o
   4   7   9      162.50      265.64     69.46 o
 -10   8   9     2302.81     2223.68    169.16 o
  -9   8   9     2271.01     2216.31    132.93 o
  -8   8   9     2880.36     2736.00    140.83 o
  -7   8   9     3404.03     3461.33    153.71 o
  -6   8   9     4573.77     4515.23    424.28 o
  -5   8   9     1865.46     2140.06    116.36 o
  -4   8   9      501.51      507.21     54.37 o
  -3   8   9      287.32      222.38     42.64 o
  -2   8   9      296.05      287.35     46.16 o
  -1   8   9      972.15     1103.90     70.40 o
   0   8   9     2037.41     2094.16    118.06 o
   1   8   9      755.63      793.27     85.15 o
   2   8   9      551.17      285.22    168.23 o
   3   8   9     3448.75     3378.33    152.63 o
   4   8   9     4065.43     3525.37    162.80 o
 -10   9   9       10.15        7.36     56.77 o
  -9   9   9      406.53      354.07     76.41 o
  -8   9   9      182.20      226.94     64.61 o
  -7   9   9     1666.49     1739.42    114.08 o
  -5   9   9     2348.84     2543.81    127.32 o
  -4   9   9     3046.79     2943.64    102.33 o
  -3   9   9     2710.98     2740.12     98.37 o
  -2   9   9     4567.73     4599.00    129.40 o
  -1   9   9     1424.76     1572.82     77.57 o
   0   9   9     1300.78     1330.45    118.95 o
   1   9   9     1518.65     1604.94    104.87 o
   2   9   9      443.11      401.78     68.05 o
   3   9   9       31.89       26.57     51.85 o
   4   9   9      104.44      144.85     62.10 o
  -9  10   9      182.38      176.65     80.99 o
  -8  10   9       20.59       35.38     53.13 o
  -7  10   9       73.39      -24.66     47.70 o
  -6  10   9      195.96      264.05     62.34 o
  -5  10   9       34.19      132.97     54.68 o
  -4  10   9        1.76      -21.88     32.57 o
  -3  10   9      224.33      270.67     46.16 o
  -2  10   9      376.77      428.46     63.36 o
  -1  10   9       69.47       84.92     48.87 o
   0  10   9       54.95       31.82     46.79 o
   1  10   9      363.70      385.36     68.24 o
   2  10   9      378.63      338.68     68.05 o
   3  10   9      128.31       36.93     39.08 o
   4  10   9       29.77       -2.19     51.28 o
  -9  11   9       58.55       96.58     63.67 o
  -8  11   9       51.30      129.84     60.17 o
  -7  11   9      383.69      423.41     73.19 o
  -6  11   9     1640.78     1571.63    114.84 o
  -5  11   9     1751.81     1759.32    111.78 o
  -4  11   9       13.38       13.28     42.10 o
  -3  11   9      124.37      122.90     39.98 o
  -2  11   9     1214.68     1242.71     75.10 o
  -1  11   9     1627.09     1619.15    104.14 o
   0  11   9      437.32      479.63     72.30 o
   1  11   9      306.79      312.57     65.87 o
   2  11   9        1.91        9.55     49.19 o
   3  11   9       96.88       58.05     54.17 o
   4  11   9       11.01       66.00     58.37 o
  -9  12   9     2521.80     2549.04    148.22 o
  -8  12   9     2212.11     1918.05    187.69 o
  -7  12   9     1953.21     2026.21    179.51 o
  -6  12   9     1846.95     1885.30    118.10 o
  -5  12   9      907.79     1136.40    102.33 o
  -4  12   9     1488.06     1392.13     80.01 o
  -3  12   9      237.05      115.50     40.36 o
  -2  12   9      270.28      242.12     59.26 o
  -1  12   9      472.78      390.12     71.96 o
   0  12   9      648.42      699.51     82.03 o
   1  12   9      804.91      988.59    153.81 o
   2  12   9     1057.61     1199.24    113.14 o
   3  12   9     3519.72     3312.83    159.76 o
  -8  13   9      399.71      235.02     68.80 o
  -7  13   9     1181.83     1037.01    103.42 o
  -6  13   9     2317.73     2360.99    130.82 o
  -5  13   9     3482.77     3904.84    161.39 o
  -4  13   9     3888.81     4175.28    129.37 o
  -3  13   9     4292.83     4416.20    132.48 o
  -2  13   9     4649.67     4927.11    178.79 o
  -1  13   9     4741.78     4882.56    214.79 o
   0  13   9     3787.63     3871.90    161.19 o
   1  13   9     2860.12     2941.66    278.69 o
   2  13   9     1242.04     1147.59    123.60 o
   3  13   9      383.94      445.08     82.02 o
  -8  14   9     1541.93     1320.78    120.38 o
  -7  14   9      616.95      627.19     88.34 o
  -6  14   9      582.34      658.43     87.23 o
  -5  14   9     1417.30     1511.62    111.25 o
  -4  14   9      574.73      756.72     68.73 o
  -3  14   9      343.88      273.64     62.37 o
  -2  14   9      603.07      501.18     74.23 o
  -1  14   9      376.23      408.95     72.11 o
   0  14   9       71.04      153.92     57.10 o
   1  14   9      438.64      497.22     77.93 o
   2  14   9     1686.82     1492.38    130.31 o
   3  14   9     2028.27     2007.17    132.09 o
  -8  15   9      108.59       36.04     69.91 o
  -7  15   9       26.18       24.85     54.04 o
  -6  15   9       41.21       86.97     56.56 o
  -5  15   9      339.75      339.50    104.22 o
  -4  15   9      627.06      631.33     64.70 o
  -3  15   9      976.88      938.59     93.40 o
  -2  15   9       62.56       -6.90     44.21 o
  -1  15   9       20.52       -4.67     45.47 o
   0  15   9      492.53      365.75     70.56 o
   1  15   9      514.63      641.82    123.33 o
   2  15   9      229.01      215.49     70.22 o
  -7  16   9      215.15      132.14     66.17 o
  -6  16   9      382.70      542.78    155.82 o
  -5  16   9      169.12      264.79     66.44 o
  -4  16   9      275.86      355.52     81.23 o
  -3  16   9      406.51      306.72     67.39 o
  -2  16   9      282.11      363.18     69.49 o
  -1  16   9      171.61      137.58     56.96 o
   0  16   9       98.65       96.50     56.41 o
   1  16   9       91.69      177.24     64.42 o
   2  16   9      593.70      608.08    110.65 o
  -7  17   9      327.49      398.64     78.63 o
  -6  17   9     1399.97     1338.35    118.89 o
  -5  17   9     1736.02     1944.94    136.52 o
  -4  17   9     1676.41     1902.56    116.95 o
  -3  17   9     1427.00     1490.66    151.60 o
  -2  17   9     1413.43     1591.77    116.21 o
  -1  17   9     1605.51     1582.08    117.98 o
   0  17   9     1819.65     1865.57    122.46 o
   1  17   9     1621.35     1707.29    129.57 o
  -6  18   9      671.84      731.12     93.52 o
  -5  18   9     1989.08     2361.35    194.25 o
  -4  18   9     1032.63     1227.13    109.69 o
  -3  18   9       13.20       -4.59     49.13 o
  -2  18   9      137.78      206.72     81.11 o
  -1  18   9      275.72      311.30     70.78 o
   0  18   9      322.57      350.12     74.66 o
   1  18   9      445.73      478.46     85.26 o
  -5  19   9     2381.71     2100.34    190.76 o
  -4  19   9     2964.96     3119.82    150.50 o
  -3  19   9     2378.63     2247.09    165.40 o
  -2  19   9     1705.88     1622.98    121.94 o
  -1  19   9     1962.82     2023.26    128.45 o
   0  19   9     1791.17     2032.57    133.50 o
  -4  20   9      397.58      422.99     77.18 o
  -3  20   9      381.35      428.33     87.00 o
  -2  20   9      175.39      178.85     64.94 o
 -10   0  10     2995.40     3291.48    237.75 o
  -9   0  10     2122.73     1864.61    178.27 o
  -8   0  10     1113.77     1039.16    148.03 o
  -7   0  10     1026.87      991.55    137.33 o
  -6   0  10       52.52       93.28     72.04 o
  -5   0  10      478.59      557.61    107.01 o
  -4   0  10      187.82      164.34     50.35 o
  -3   0  10      663.01      505.74    292.14 o
  -2   0  10     2974.09     3397.98    140.32 o
  -1   0  10     3596.79     3333.16    139.46 o
   0   0  10     4062.15     3468.03    163.15 o
   1   0  10     1846.59     1753.35    110.02 o
   2   0  10      908.75      869.34    120.85 o
   3   0  10     3352.51     3138.18    227.20 o
   4   0  10     5807.28     5198.04    303.74 o
 -10   1  10      331.37      518.89     87.00 o
  -9   1  10      928.70      704.31     90.53 o
  -8   1  10     2288.30     2665.47    140.42 o
  -7   1  10     3685.30     3794.93    161.24 o
  -6   1  10     3134.67     3014.39    140.01 o
  -5   1  10     5050.82     5053.14    180.59 o
  -4   1  10     4512.82     4358.10    109.86 o
  -3   1  10     1163.02     1392.75     77.55 o
  -2   1  10     3027.90     3281.99     98.15 o
  -1   1  10     1290.41     1350.38     70.46 o
   0   1  10     1448.45     1643.39     75.55 o
   1   1  10      915.99      839.25     64.24 o
   2   1  10       39.33       91.22     44.09 o
   3   1  10      325.92      286.89    114.69 o
   4   1  10      303.30      453.62    109.61 o
 -10   2  10       77.64       67.27     62.46 o
  -9   2  10      150.69       54.30     53.55 o
  -8   2  10      301.81      307.26     66.44 o
  -7   2  10      150.81      183.92     59.52 o
  -6   2  10       38.98       85.09     50.26 o
  -5   2  10       47.43       24.75     44.69 o
  -4   2  10      608.21      545.26     58.15 o
  -3   2  10      338.65      350.88     43.81 o
  -2   2  10      183.83       87.74     45.64 o
  -1   2  10      977.70      911.29     61.67 o
   0   2  10      478.97      492.66     67.73 o
   1   2  10      871.54      920.19     70.93 o
   2   2  10      419.38      474.57     63.70 o
   3   2  10      223.68      259.03     55.94 o
   4   2  10      408.67      411.38    109.84 o
 -10   3  10      353.86      263.05     73.18 o
  -9   3  10       95.02       86.63     57.03 o
  -8   3  10      358.72      377.20     72.27 o
  -7   3  10      597.88      673.92     97.20 o
  -6   3  10      370.36      428.32     69.36 o
  -5   3  10      927.52      787.75     83.75 o
  -4   3  10      932.71     1048.20     88.40 o
  -3   3  10      416.20      410.07     46.26 o
  -2   3  10      117.26      132.55     36.94 o
  -1   3  10      825.84      962.48     63.31 o
   0   3  10       37.39       59.78     36.79 o
   1   3  10       66.39       93.69     36.81 o
   2   3  10      141.22      134.91     47.24 o
   3   3  10       17.07       -1.47     47.36 o
   4   3  10       34.97       26.14     65.31 o
 -10   4  10     1216.67     1301.79    121.31 o
  -9   4  10     1642.93     1537.56    127.60 o
  -8   4  10      555.97      472.06     77.02 o
  -7   4  10      699.55      704.45     85.38 o
  -6   4  10       14.49       97.36     52.43 o
  -5   4  10      698.06      728.68     81.71 o
  -4   4  10      586.50      566.96     58.95 o
  -3   4  10     1094.27     1114.83     76.11 o
  -2   4  10     1638.05     1550.39     72.42 o
  -1   4  10     2757.75     2542.71    135.91 o
   0   4  10     3276.77     3009.98     96.62 o
   1   4  10      889.40      779.87     74.25 o
   2   4  10     1255.13     1222.78     89.52 o
   3   4  10     2007.82     1893.55    106.01 o
   4   4  10     1713.01     1470.23    136.78 o
 -10   5  10       66.76       53.55     61.07 o
  -9   5  10      817.59      645.91     90.28 o
  -8   5  10     2716.14     2793.47    144.77 o
  -7   5  10     3023.85     3333.13    152.78 o
  -6   5  10     6415.70     6484.60    215.27 o
  -5   5  10     4711.19     4420.43    247.36 o
  -4   5  10     2979.17     3020.69    107.06 o
  -3   5  10     3874.49     3951.11    123.08 o
  -2   5  10     2936.84     3184.07    110.87 o
  -1   5  10     2580.82     2601.95    100.56 o
   0   5  10     1117.48     1090.62     66.68 o
   1   5  10      473.87      611.52     68.18 o
   2   5  10       19.83       30.93     43.43 o
   3   5  10      381.89      344.67     63.21 o
   4   5  10      564.06      564.52     89.69 o
  -9   6  10      607.31      541.36     85.15 o
  -8   6  10     1282.69     1215.46    109.33 o
  -7   6  10      655.89      832.93    166.80 o
  -6   6  10      489.43      629.55     81.87 o
  -5   6  10       20.25      102.47     51.70 o
  -4   6  10      644.88      733.66     64.20 o
  -3   6  10     1234.79     1179.30     75.81 o
  -2   6  10     2500.33     2337.26     95.86 o
  -1   6  10     2515.48     2504.44     99.18 o
   0   6  10     2877.31     2946.72    194.79 o
   1   6  10     2501.99     2453.20    129.06 o
   2   6  10     1703.03     1751.73    170.91 o
   3   6  10     2277.83     2439.26    223.17 o
  -9   7  10      440.77      363.50     75.81 o
  -8   7  10      649.66      438.18     77.52 o
  -7   7  10      706.16      660.15     85.06 o
  -6   7  10      749.76      688.26     86.55 o
  -5   7  10     1454.63     1306.24    166.72 o
  -4   7  10     1967.10     2003.15    245.97 o
  -3   7  10     1864.14     1738.31     84.01 o
  -2   7  10      416.68      494.54     57.25 o
  -1   7  10      439.93      478.70     56.63 o
   0   7  10      763.57      736.58     83.73 o
   1   7  10      448.42      372.11    140.28 o
   2   7  10       84.89       17.87     59.67 o
   3   7  10      511.38      493.44    145.20 o
  -9   8  10      112.71      211.14     67.97 o
  -8   8  10      163.90      344.21     76.54 o
  -7   8  10      262.41      364.76     70.59 o
  -6   8  10      101.01       47.47     35.91 o
  -5   8  10       53.04       94.51     53.86 o
  -4   8  10       84.22       65.13     38.95 o
  -3   8  10      770.93      753.72     65.60 o
  -2   8  10      278.90      337.89     51.52 o
  -1   8  10      574.53      639.90     79.87 o
   0   8  10      262.59      251.34     62.95 o
   1   8  10       96.12       80.76     49.49 o
   2   8  10      118.41      108.24     56.32 o
   3   8  10      427.42      530.87     84.84 o
  -9   9  10      324.40      322.05     76.00 o
  -8   9  10      899.08     1057.69    109.28 o
  -7   9  10     2903.19     2767.04    145.64 o
  -6   9  10     2978.74     2951.27    145.24 o
  -5   9  10     2705.80     2494.15    133.53 o
  -4   9  10     1594.14     1622.19     85.48 o
  -3   9  10     1778.75     2103.03     93.88 o
  -2   9  10     1534.38     1747.45     86.32 o
  -1   9  10      686.18      724.26     86.10 o
   0   9  10      795.29      789.51     89.97 o
   1   9  10      235.35      291.11     66.13 o
   2   9  10      397.96       73.44    109.22 o
   3   9  10       66.25       70.70     58.85 o
  -9  10  10      827.89      934.74    107.68 o
  -8  10  10     1281.71     1193.58    115.40 o
  -7  10  10      642.47      596.19    108.87 o
  -6  10  10       21.83      203.85     63.42 o
  -5  10  10        5.71      -36.91     64.09 o
  -4  10  10      124.45      167.32     45.62 o
  -3  10  10      445.75      528.60     58.60 o
  -2  10  10     2248.47     2430.99    100.20 o
  -1  10  10     1753.62     1672.96    110.98 o
   0  10  10      728.56      771.24     88.97 o
   1  10  10     2735.30     2785.39    141.10 o
   2  10  10     3435.75     3355.92    255.20 o
   3  10  10     1635.57     1525.60    128.17 o
  -8  11  10     2710.10     2667.03    155.09 o
  -7  11  10     2069.35     1918.27    184.24 o
  -6  11  10     2881.21     3181.32    343.94 o
  -5  11  10     4387.20     4451.27    177.03 o
  -4  11  10     2558.93     2479.22    102.11 o
  -3  11  10     1729.73     1661.74     86.68 o
  -2  11  10     1396.88     1529.16    110.39 o
  -1  11  10     1895.03     2091.25    121.82 o
   0  11  10     1580.78     1778.33    115.93 o
   1  11  10      505.44      618.67     98.05 o
   2  11  10      358.69      391.61     79.50 o
  -8  12  10      613.31      520.69     86.05 o
  -7  12  10      125.24      199.32     67.39 o
  -6  12  10       43.55      116.04     60.38 o
  -5  12  10        2.48       15.59     53.27 o
  -4  12  10      243.40      309.97     52.31 o
  -3  12  10     1171.79     1256.81     84.49 o
  -2  12  10      787.88      748.20    115.85 o
  -1  12  10      832.89      854.48     91.51 o
   0  12  10      550.97      637.12     84.56 o
   1  12  10      773.82     1042.59    105.65 o
   2  12  10      634.44      686.32     94.02 o
  -8  13  10       21.38      -22.37     55.33 o
  -7  13  10       55.33       76.81     61.18 o
  -6  13  10      217.30      176.80     66.29 o
  -5  13  10       16.33       48.50     54.31 o
  -4  13  10       46.84       77.36     42.37 o
  -3  13  10        5.41      -45.29     43.72 o
  -2  13  10      140.94       84.40     56.17 o
  -1  13  10      233.35      317.20     69.83 o
   0  13  10       71.39       91.42     60.17 o
   1  13  10      147.82      120.78     61.54 o
   2  13  10       18.13       -1.87     56.43 o
  -7  14  10      319.68      295.00    113.41 o
  -6  14  10      312.28      238.28     69.31 o
  -5  14  10       54.53       14.50     50.44 o
  -4  14  10      448.09      382.92     57.07 o
  -3  14  10      652.31      759.38     88.96 o
  -2  14  10     1528.30     1540.71    114.75 o
  -1  14  10      531.40      597.59     84.81 o
   0  14  10      211.90      364.63     74.29 o
   1  14  10     1045.54      958.71    103.93 o
  -7  15  10     1493.62     1505.21    128.62 o
  -6  15  10     3744.44     4099.82    179.58 o
  -5  15  10     3191.38     3373.82    159.80 o
  -4  15  10     3660.19     3872.46    164.60 o
  -3  15  10     1955.50     2040.37    124.79 o
  -2  15  10     1562.37     1736.06    123.12 o
  -1  15  10     1396.06     1574.69    118.77 o
   0  15  10     1106.19     1216.69    113.35 o
   1  15  10      170.43      217.27     78.40 o
  -6  16  10      377.04      332.65     75.73 o
  -5  16  10       14.42       78.66     57.49 o
  -4  16  10      443.08      580.32     86.35 o
  -3  16  10     1287.88     1298.22    116.16 o
  -2  16  10     1202.70     1170.73    111.29 o
  -1  16  10     1205.84     1074.13    108.31 o
   0  16  10     2002.20     1869.47    127.14 o
  -5  17  10     1130.37      981.00    154.47 o
  -4  17  10      831.07      863.08     97.37 o
  -3  17  10      390.23      475.78     84.13 o
  -2  17  10      896.45      874.80    100.09 o
  -1  17  10     1173.40     1203.91    116.30 o
  -4  18  10      270.84      356.39    112.36 o
  -3  18  10       58.79       34.27     59.41 o
  -2  18  10       33.65       34.42     59.57 o
  -9   1  11     1518.24     1488.77    127.74 o
  -8   1  11      502.96      407.68     76.26 o
  -7   1  11     1578.55     1525.89    121.77 o
  -6   1  11      999.97      907.74     95.06 o
  -5   1  11     2216.71     2237.29    127.13 o
  -4   1  11     3692.90     3750.73    255.87 o
  -3   1  11     1473.25     1308.47    102.21 o
  -2   1  11       18.45      -46.97     32.93 o
  -1   1  11      233.79      283.80     45.42 o
   0   1  11      239.03      298.23     47.01 o
   1   1  11      120.74       96.92     39.92 o
   2   1  11      264.68      359.02     62.65 o
  -9   2  11      188.84      151.66    107.48 o
  -8   2  11      181.75      176.27     63.60 o
  -7   2  11       25.19       35.09     51.55 o
  -6   2  11     1242.11     1071.92    102.15 o
  -5   2  11     2543.13     2400.39    173.12 o
  -4   2  11     1510.18     1559.01    103.78 o
  -3   2  11     1316.89     1485.91     76.85 o
  -2   2  11     3800.92     3410.57    222.71 o
  -1   2  11     5141.82     4954.81    128.80 o
   0   2  11     2029.41     1929.14     83.17 o
   1   2  11     1185.51     1102.49     87.14 o
   2   2  11     2009.71     2120.81    164.24 o
  -9   3  11     2388.86     2576.45    148.92 o
  -8   3  11     2749.59     2956.26    154.16 o
  -7   3  11     2641.98     2719.57    142.59 o
  -6   3  11     3159.21     3140.78    150.78 o
  -5   3  11     2377.63     2381.89    130.05 o
  -4   3  11     1967.60     2148.47     97.36 o
  -3   3  11      965.42     1176.57     72.99 o
  -2   3  11      138.06      136.47     38.80 o
  -1   3  11      306.80      397.30     50.83 o
   0   3  11      229.39      179.39     42.90 o
   1   3  11       77.87       75.26     59.41 o
   2   3  11      980.77      994.45    112.87 o
  -9   4  11      247.08      151.25     68.76 o
  -8   4  11      240.69      154.07     63.79 o
  -7   4  11       89.38       82.86     59.07 o
  -6   4  11      198.82      146.11     60.26 o
  -5   4  11      879.17      911.06    138.26 o
  -4   4  11     1486.10     1250.43     82.50 o
  -3   4  11     1848.33     1727.01    104.64 o
  -2   4  11     1362.39     1420.27     87.57 o
  -1   4  11     1466.69     1424.60    119.99 o
   0   4  11     1746.40     1848.26    100.53 o
   1   4  11     1558.00     1467.36    167.46 o
   2   4  11      965.28      971.08     86.78 o
  -9   5  11       92.14       63.01     60.77 o
  -8   5  11      267.31      244.48     69.35 o
  -7   5  11      277.09      260.93     69.16 o
  -6   5  11      121.00       46.03     54.43 o
  -5   5  11      849.25      618.39     83.32 o
  -4   5  11      133.52       95.67     44.42 o
  -3   5  11       96.79       81.38     43.43 o
  -2   5  11        1.47      -12.11     38.51 o
  -1   5  11       36.88       44.52     36.45 o
   0   5  11      256.01      281.83     65.94 o
   1   5  11      166.95      220.21     54.83 o
   2   5  11      155.20      138.81     63.18 o
  -9   6  11       82.42      114.41     65.91 o
  -8   6  11      150.70      132.34     62.50 o
  -7   6  11       32.96       53.55     56.17 o
  -6   6  11      226.92      264.04     98.60 o
  -5   6  11      492.65      441.24     74.85 o
  -4   6  11     1155.46     1196.93     83.58 o
  -3   6  11      803.32      737.05     69.59 o
  -2   6  11      871.56      998.71     78.74 o
  -1   6  11      459.00      385.64     57.50 o
   0   6  11      684.36      556.24    207.66 o
   1   6  11      924.53     1031.50    106.95 o
   2   6  11     1448.57     1425.44    123.23 o
  -9   7  11     1057.19     1238.04    123.96 o
  -8   7  11     2105.71     2154.35    136.98 o
  -7   7  11     2159.73     2450.31    140.79 o
  -6   7  11     2794.78     2668.96    206.58 o
  -5   7  11     3325.15     3294.03    154.36 o
  -4   7  11     1264.21     1261.80     85.46 o
  -3   7  11      722.37      924.10     76.48 o
  -2   7  11      664.47      766.60     72.06 o
  -1   7  11       44.66       43.73     51.98 o
   0   7  11       64.90       79.17     64.90 o
   1   7  11      284.42      264.55     80.06 o
   2   7  11      337.89      379.01     78.06 o
  -8   8  11      198.61      181.12     67.55 o
  -7   8  11        9.32       57.64     57.63 o
  -6   8  11      804.49      718.89     92.18 o
  -5   8  11     1146.45     1228.24    110.49 o
  -4   8  11     2698.43     2775.74    110.83 o
  -3   8  11     2210.25     2479.52    119.46 o
  -2   8  11     3726.02     4299.07    138.35 o
  -1   8  11     2870.41     2602.08    136.61 o
   0   8  11     2838.51     2782.51    144.41 o
   1   8  11     2506.83     2477.97    200.84 o
   2   8  11     1003.35     1208.05    172.22 o
  -8   9  11     2025.47     2012.18    136.28 o
  -7   9  11     1572.48     1098.53    325.53 o
  -6   9  11      977.10      733.09     93.24 o
  -5   9  11     1513.77     1276.07    115.27 o
  -4   9  11     1651.88     1555.83    111.75 o
  -3   9  11      148.73      240.67     50.12 o
  -2   9  11      128.87      207.17     62.13 o
  -1   9  11       58.84       92.59     56.73 o
   0   9  11      234.58      181.36     65.29 o
   1   9  11      654.09      651.13    128.57 o
  -8  10  11      176.70      157.29     70.73 o
  -7  10  11       24.17       67.09     54.13 o
  -6  10  11       76.23      162.59     89.45 o
  -5  10  11      366.30      428.93     77.16 o
  -4  10  11      403.25      425.63     59.36 o
  -3  10  11       41.28        7.95     39.54 o
  -2  10  11       38.48       16.24     50.42 o
  -1  10  11      409.27      418.27     77.56 o
   0  10  11      373.53      417.42     78.24 o
   1  10  11        5.66       21.02     55.11 o
  -7  11  11      589.73      594.47     93.30 o
  -6  11  11      529.03      589.39    159.58 o
  -5  11  11      992.63      907.31    100.19 o
  -4  11  11      454.12      458.71     61.60 o
  -3  11  11      215.08      221.48     77.66 o
  -2  11  11       19.69      -65.38     47.87 o
  -1  11  11      150.53      127.79     59.32 o
   0  11  11      169.67      110.76     60.47 o
   1  11  11      248.09      168.82     66.94 o
  -7  12  11      229.71      231.24     74.29 o
  -6  12  11      152.66      206.69     66.99 o
  -5  12  11      583.18      555.01     86.22 o
  -4  12  11     2479.61     2766.81    114.72 o
  -3  12  11     2695.25     2855.85    181.34 o
  -2  12  11     1447.90     1726.85    124.71 o
  -1  12  11     1126.33     1359.59    124.22 o
   0  12  11     1492.87     1695.20    134.67 o
  -6  13  11     1921.00     1890.01    136.26 o
  -5  13  11     1236.47     1201.80    115.60 o
  -4  13  11     1123.33     1090.03    163.15 o
  -3  13  11     1000.35     1424.47    144.73 o
  -2  13  11      411.76      631.13    106.78 o
  -1  13  11      295.33      264.90    105.27 o
   0  13  11       25.40       22.79     57.48 o
  -6  14  11      276.77      295.22     76.60 o
  -5  14  11      521.66      673.96     93.70 o
  -4  14  11      589.14      516.67    126.32 o
  -3  14  11     1350.54     1189.78    113.06 o
  -2  14  11     1794.13     1729.21    130.37 o
  -1  14  11     1975.34     2080.94    214.52 o
  -5  15  11      219.28      111.58     94.22 o
  -4  15  11       34.79      -59.63     77.23 o
  -3  15  11       19.47       27.85     56.81 o
  -2  15  11      137.00      235.31    103.44 o
  -8   0  12      104.49      242.17    100.73 o
  -7   0  12      994.65      851.66    139.04 o
  -6   0  12     3847.09     4022.33    249.22 o
  -5   0  12     2047.96     2756.82    209.68 o
  -4   0  12     3721.16     3843.43    214.91 o
  -3   0  12     2475.93     2554.77    136.52 o
  -2   0  12     1797.61     1812.36    188.12 o
  -1   0  12     2283.48     2472.09    249.15 o
   0   0  12     1549.41     2018.73    132.51 o
   1   0  12      758.56      862.75    157.26 o
  -8   1  12     1160.17     1023.28    109.25 o
  -7   1  12      832.95      917.43    103.22 o
  -6   1  12      887.74      953.43    104.84 o
  -5   1  12      117.36      180.12     65.13 o
  -4   1  12      227.82      247.76     64.24 o
  -3   1  12      226.08      180.85     62.71 o
  -2   1  12      506.37      377.88     52.61 o
  -1   1  12      639.30      548.80     59.62 o
   0   1  12      399.28      510.30     58.98 o
   1   1  12     1319.21     1403.94    123.34 o
  -8   2  12       50.76       63.59     61.48 o
  -7   2  12      141.83      173.54     64.82 o
  -6   2  12      275.48      348.02     73.78 o
  -5   2  12     1436.61     1476.20    122.24 o
  -4   2  12      358.56      368.80     60.24 o
  -3   2  12      182.84      161.46     43.94 o
  -2   2  12      832.95      694.17     63.75 o
  -1   2  12      251.24      226.24     47.50 o
   0   2  12      462.13      526.44     85.00 o
   1   2  12       52.55       96.61     55.99 o
  -8   3  12      113.64       77.03     62.22 o
  -7   3  12      242.66      230.56     69.00 o
  -6   3  12      333.71      357.10     76.28 o
  -5   3  12       73.56       -7.34     44.16 o
  -4   3  12      298.27      318.87     58.52 o
  -3   3  12      419.58      442.42     63.00 o
  -2   3  12       25.31       19.45     36.82 o
  -1   3  12      208.74      129.02     44.77 o
   0   3  12      311.76      214.25     60.06 o
   1   3  12       71.52       22.21     53.83 o
  -8   4  12       23.79      -21.09     55.81 o
  -7   4  12      447.28      407.75     80.41 o
  -6   4  12     1969.95     2073.36    131.91 o
  -5   4  12     2830.19     2919.72    358.13 o
  -4   4  12     2114.94     2109.76    103.98 o
  -3   4  12     2916.02     2652.30    113.31 o
[truncated: 4,414 more chars]
